# Supplementary material for: Structural characterization and Hirshfeld surface analysis of 2-iodo-4-(penta­fluoro-λ6-sulfan­yl)benzo­nitrile
Source: Acta Crystallogr E Crystallogr Commun. 2020 Jan 17;76(Pt 2):231–4. doi: 10.1107/S2056989020000365 (PMC7001822; doi:10.1107/S2056989020000365)
Supplement: Supplementary file 1 [file e-76-00231-sup1.cif]

##############################################################################
#                                                                            #
# This CIF contains the data in a paper accepted for publication in          #
# Acta Crystallographica Section E. It conforms to the requirements of       #
# Notes for Authors for Acta Crystallographica Section E, and has been       #
# peer reviewed under the auspices of the IUCr Commission on Journals.       #
#                                                                            #
# Full details of the Crystallographic Information File format               #
# are given in the paper "The Crystallographic Information File (CIF):       #
# a New Standard Archive File for Crystallography" by S. R. Hall, F. H.      #
# Allen and I. D. Brown [Acta Cryst. (1991), A47, 655-685].                  #
#                                                                            #
# The current version of the core CIF dictionary is obtainable from          #
# ftp://ftp.iucr.org/pub/cif_core.dic.                                       #
#                                                                            #
# Software is freely available for graphical display of the structure(s)     #
# in this CIF. For information consult the CIF software page                 #
# http://www.iucr.org/resources/cif/software.                                #
#                                                                            #
# This file may be used for bona fide research purposes within the           #
# scientific community so long as proper attribution is given to the journal # 
# article from which it was obtained.                                        #
#                                                                            #
##############################################################################
data_I
_audit_creation_method
;
Olex2 1.2
(compiled May 18 2018 14:05:52 for OlexSys, GUI svn.r5506)
;
_journal_date_recd_electronic     2019-07-29
_journal_date_accepted     2020-01-13
_journal_name_full     'Acta Crystallographica, Section E'
_journal_year     2020
_journal_volume     76
_journal_issue      2
_journal_page_first     231
_journal_page_last     234
_journal_paper_category     GO
_journal_paper_doi     10.1107/S2056989020000365
_journal_coeditor_code     DX2019
_publ_contact_author_name
;
Dalice M. Pinero Cruz
;
_publ_contact_author_address
;
Department of Chemistry, University of Puerto Rico, Rio Piedras Campus,
Ponce de Leon Avenue, San Juan, PR, 00931;
;
_publ_contact_author_email
;
dalice.pinero@upr.edu
;
_publ_contact_author_phone
;
7877640000
;
_publ_section_title
;
Structural characterization and Hirshfeld surface analysis of
2-iodo-4-(pentafluoro-\l^6^-sulfanyl)benzonitrile
;
_publ_section_title_footnote     .
loop_
    _publ_author_name
    _publ_author_footnote
    _publ_author_address
    "Gonz\'alez Espiet, Jean C." .
;
Department of Chemistry, University of Puerto Rico-Rio Piedras Campus,
PO Box 23346, San Juan, 00931-3346,
Puerto Rico
;
    "Cintr\'on Cruz, Juan A." .
;
Department of Chemistry, University of Puerto Rico-Rio Piedras Campus,
PO Box 23346, San Juan, 00931-3346,
Puerto Rico
;
    'Pi\~nero Cruz, Dalice M.' .
;
Department of Chemistry and the Molecular Sciences Research Center,
University of Puerto Rico-Rio Piedras Campus,
PO Box 23346, San Juan, 00931-3346,
Puerto Rico
;
_publ_section_synopsis
;
A novel trisubstituted arene compound bearing a pentafluorosulfanyl group
(SF~5~) has been synthesized through a regioselective ortho lithiation,
improved by the addition of a bidentate amine, followed by trapping with
electrophilic I~2~. Incorporating the iodo group in
2-iodo-4-(pentafluoro-\l^6^-sulfanyl)benzonitrile strengthens the
intermolecular interaction network with the cyano and pentafluoro
substituents.
;
_chemical_name_systematic
;
2-Iodo-4-(pentafluoro-\l^6^-sulfanyl)benzonitrile
;
_chemical_name_common     ?
_chemical_formula_moiety     'C7 H3 F5 I N S'
_chemical_formula_sum     'C7 H3 F5 I N S'
_chemical_formula_iupac     'C7 H3 F5 I N S'
_chemical_formula_weight     355.06
_chemical_melting_point     ?
_space_group_crystal_system     orthorhombic
_space_group_name_H-M_alt     'P n m a'
_space_group_name_Hall     '-P 2ac 2n'
loop_
    _space_group_symop_operation_xyz
    'x, y, z'
    '-x+1/2, -y, z+1/2'
    '-x, y+1/2, -z'
    'x+1/2, -y+1/2, -z+1/2'
    '-x, -y, -z'
    'x-1/2, y, -z-1/2'
    'x, -y-1/2, z'
    '-x-1/2, y-1/2, z-1/2'
_cell_length_a     8.06340(10)
_cell_length_b     7.70880(10)
_cell_length_c     16.4410(3)
_cell_angle_alpha     90
_cell_angle_beta     90
_cell_angle_gamma     90
_cell_volume     1021.96(3)
_cell_formula_units_Z     4
_cell_measurement_reflns_used     6922
_cell_measurement_theta_min     2.6660
_cell_measurement_theta_max     68.3590
_cell_measurement_temperature     300.00(10)
_exptl_crystal_description     irregular
_exptl_crystal_colour     'clear light yellow'
_exptl_crystal_size_max     0.258
_exptl_crystal_size_mid     0.17
_exptl_crystal_size_min     0.117
_exptl_crystal_density_diffrn     2.308
_exptl_crystal_density_meas     ?
_exptl_crystal_density_method     ?
_exptl_crystal_F_000     664
_exptl_absorpt_coefficient_mu     26.993
_exptl_absorpt_correction_type     multi-scan
_exptl_absorpt_process_details
;
(CrysAlisPro; Rigaku OD, 2018)
;
_exptl_absorpt_correction_T_min     0.28676
_exptl_absorpt_correction_T_max     1.00000
_diffrn_ambient_temperature     300.00
_diffrn_source     ?
_diffrn_radiation_type     CuK\a
_diffrn_radiation_wavelength     1.54184
_diffrn_measurement_device_type
                             'SuperNova, Single source at offset/far, HyPix3000'
_diffrn_measurement_device     'four-circle diffractometer'
_diffrn_measurement_method     '\w scans'
_diffrn_detector_area_resol_mean     ?
_diffrn_reflns_number     9403
_diffrn_reflns_av_R_equivalents     0.0823
_diffrn_reflns_av_unetI/netI     0.0311
_diffrn_reflns_theta_min     5.381
_diffrn_reflns_theta_max     68.792
_diffrn_reflns_theta_full     67.684
_diffrn_measured_fraction_theta_max     0.998
_diffrn_measured_fraction_theta_full     1.000
_diffrn_reflns_limit_h_min     -9
_diffrn_reflns_limit_h_max     9
_diffrn_reflns_limit_k_min     -9
_diffrn_reflns_limit_k_max     9
_diffrn_reflns_limit_l_min     -19
_diffrn_reflns_limit_l_max     19
_diffrn_standards_number     0
_diffrn_standards_interval_count     0
_diffrn_standards_interval_time     0
_refine_special_details     ShelXL
_reflns_number_total     1020
_reflns_number_gt     953
_reflns_threshold_expression     'I > 2\s(I)'
_refine_ls_structure_factor_coef     Fsqd
_refine_ls_matrix_type     full
_refine_ls_R_factor_all     0.0435
_refine_ls_R_factor_gt     0.0417
_refine_ls_wR_factor_gt     0.1098
_refine_ls_wR_factor_ref     0.1114
_refine_ls_goodness_of_fit_ref     1.033
_refine_ls_restrained_S_all     1.033
_refine_ls_number_reflns     1020
_refine_ls_number_parameters     85
_refine_ls_number_restraints     0
_refine_ls_hydrogen_treatment     constr
_refine_ls_weighting_scheme     calc
_refine_ls_weighting_details
              'w=1/[\s^2^(Fo^2^)+(0.0710P)^2^+1.8371P] where P=(Fo^2^+2Fc^2^)/3'
_atom_sites_solution_hydrogens     geom
_atom_sites_solution_primary     ?
_atom_sites_solution_secondary     ?
_refine_ls_shift/su_max     0.000
_refine_ls_shift/su_mean     0.000
_refine_diff_density_max     0.744
_refine_diff_density_min     -1.775
_refine_ls_extinction_method     none
_refine_ls_extinction_coef     .
loop_
    _atom_type_symbol
    _atom_type_description
    _atom_type_scat_dispersion_real
    _atom_type_scat_dispersion_imag
    _atom_type_scat_source
    'C' 'C' 0.0181 0.0091
                         'International Tables Vol C Tables 4.2.6.8 and 6.1.1.4'
    'H' 'H' 0.0000 0.0000
                         'International Tables Vol C Tables 4.2.6.8 and 6.1.1.4'
    'F' 'F' 0.0727 0.0534
                         'International Tables Vol C Tables 4.2.6.8 and 6.1.1.4'
    'I' 'I' -0.3257 6.8362
                         'International Tables Vol C Tables 4.2.6.8 and 6.1.1.4'
    'N' 'N' 0.0311 0.0180
                         'International Tables Vol C Tables 4.2.6.8 and 6.1.1.4'
    'S' 'S' 0.3331 0.5567
                         'International Tables Vol C Tables 4.2.6.8 and 6.1.1.4'
_computing_data_collection
;
CrysAlisPro (Rigaku OD, 2018)
;
_computing_cell_refinement
;
CrysAlisPro (Rigaku OD, 2018)
;
_computing_data_reduction
;
CrysAlisPro (Rigaku OD, 2018)
;
_computing_structure_solution
;
ShelXT (Sheldrick, 2015a)
;
_computing_structure_refinement
;
ShelXL (Sheldrick, 2015b)
;
_computing_molecular_graphics
;
<i>OLEX2</i> (Dolomanov <i>et al.</i>,  2009)
;
_computing_publication_material
;
<i>OLEX2</i> (Dolomanov <i>et al.</i>,  2009)
;
loop_
    _atom_site_type_symbol
    _atom_site_label
    _atom_site_fract_x
    _atom_site_fract_y
    _atom_site_fract_z
    _atom_site_U_iso_or_equiv
    _atom_site_adp_type
    _atom_site_calc_flag
    _atom_site_occupancy
    _atom_site_disorder_assembly
    _atom_site_disorder_group
    I I1 0.67725(6) 0.750000 0.31142(3) 0.0540(3) Uani d 1 . .
    S S1 0.97572(19) 0.750000 0.62917(9) 0.0398(4) Uani d 1 . .
    F F3 1.1407(6) 0.750000 0.6812(3) 0.0641(14) Uani d 1 . .
    F F2 1.0576(4) 0.6065(5) 0.5743(2) 0.0641(9) Uani d 1 . .
    F F1 0.9063(5) 0.8925(6) 0.68738(19) 0.0819(13) Uani d 1 . .
    C C4 0.7869(8) 0.750000 0.5682(4) 0.0356(13) Uani d 1 . .
    C C3 0.8020(7) 0.750000 0.4841(4) 0.0335(13) Uani d 1 . .
    H H3 0.905856 0.750000 0.459508 0.040 Uiso calc 1 . .
    C C2 0.6572(8) 0.750000 0.4373(4) 0.0352(13) Uani d 1 . .
    C C1 0.5034(8) 0.750000 0.4752(4) 0.0467(16) Uani d 1 . .
    C C7 0.3514(9) 0.750000 0.4290(5) 0.056(2) Uani d 1 . .
    C C5 0.6348(10) 0.750000 0.6059(5) 0.065(3) Uani d 1 . .
    H H5 0.628167 0.750000 0.662401 0.078 Uiso calc 1 . .
    N N1 0.2295(10) 0.750000 0.3943(6) 0.080(2) Uani d 1 . .
    C C6 0.4948(10) 0.750000 0.5606(5) 0.072(3) Uani d 1 . .
    H H6 0.391926 0.750000 0.586180 0.087 Uiso calc 1 . .
loop_
    _atom_site_aniso_label
    _atom_site_aniso_U_11
    _atom_site_aniso_U_22
    _atom_site_aniso_U_33
    _atom_site_aniso_U_12
    _atom_site_aniso_U_13
    _atom_site_aniso_U_23
    I1 0.0575(4) 0.0786(4) 0.0259(3) 0.000 -0.00566(16) 0.000
    S1 0.0409(8) 0.0534(9) 0.0250(8) 0.000 -0.0044(6) 0.000
    F3 0.055(3) 0.097(4) 0.040(3) 0.000 -0.020(2) 0.000
    F2 0.0622(18) 0.0697(19) 0.0605(18) 0.0256(16) -0.0188(15) -0.0192(17)
    F1 0.081(3) 0.110(3) 0.055(2) 0.022(2) -0.0146(16) -0.044(2)
    C4 0.038(3) 0.045(3) 0.024(3) 0.000 -0.002(3) 0.000
    C3 0.037(3) 0.038(3) 0.026(3) 0.000 0.000(2) 0.000
    C2 0.047(4) 0.033(3) 0.025(3) 0.000 -0.003(2) 0.000
    C1 0.038(3) 0.066(4) 0.036(4) 0.000 -0.003(3) 0.000
    C7 0.046(4) 0.081(6) 0.042(5) 0.000 -0.004(3) 0.000
    C5 0.047(4) 0.121(8) 0.027(4) 0.000 0.002(3) 0.000
    N1 0.049(4) 0.121(7) 0.071(5) 0.000 -0.016(4) 0.000
    C6 0.036(4) 0.139(9) 0.042(4) 0.000 0.014(3) 0.000
_geom_special_details
;
 All esds (except the esd in the dihedral angle between two l.s. planes)
 are estimated using the full covariance matrix.  The cell esds are taken
 into account individually in the estimation of esds in distances, angles
 and torsion angles; correlations between esds in cell parameters are only
 used when they are defined by crystal symmetry.  An approximate (isotropic)
 treatment of cell esds is used for estimating esds involving l.s. planes.
;
loop_
    _geom_bond_atom_site_label_1
    _geom_bond_atom_site_label_2
    _geom_bond_site_symmetry_2
    _geom_bond_distance
    _geom_bond_publ_flag
    I1 C2 . 2.076(6) ?
    S1 F3 . 1.582(5) ?
    S1 F2 . 1.572(3) ?
    S1 F2 7_575 1.572(3) ?
    S1 F1 7_575 1.561(4) ?
    S1 F1 . 1.561(4) ?
    S1 C4 . 1.823(7) ?
    C4 C3 . 1.388(9) ?
    C4 C5 . 1.374(10) ?
    C3 H3 . 0.9300 ?
    C3 C2 . 1.399(8) ?
    C2 C1 . 1.388(9) ?
    C1 C7 . 1.442(10) ?
    C1 C6 . 1.406(11) ?
    C7 N1 . 1.136(10) ?
    C5 H5 . 0.9300 ?
    C5 C6 . 1.353(11) ?
    C6 H6 . 0.9300 ?
loop_
    _geom_angle_atom_site_label_1
    _geom_angle_atom_site_label_2
    _geom_angle_atom_site_label_3
    _geom_angle_site_symmetry_1
    _geom_angle_site_symmetry_3
    _geom_angle
    _geom_angle_publ_flag
    F3 S1 C4 . . 179.4(3) ?
    F2 S1 F3 7_575 . 87.52(18) ?
    F2 S1 F3 . . 87.52(18) ?
    F2 S1 F2 7_575 . 89.4(3) ?
    F2 S1 C4 . . 92.04(19) ?
    F2 S1 C4 7_575 . 92.04(19) ?
    F1 S1 F3 7_575 . 88.3(2) ?
    F1 S1 F3 . . 88.3(2) ?
    F1 S1 F2 . 7_575 90.4(2) ?
    F1 S1 F2 . . 175.8(2) ?
    F1 S1 F2 7_575 . 90.4(2) ?
    F1 S1 F2 7_575 7_575 175.8(2) ?
    F1 S1 F1 7_575 . 89.5(4) ?
    F1 S1 C4 7_575 . 92.2(2) ?
    F1 S1 C4 . . 92.2(2) ?
    C3 C4 S1 . . 118.3(5) ?
    C5 C4 S1 . . 119.8(5) ?
    C5 C4 C3 . . 121.8(6) ?
    C4 C3 H3 . . 120.8 ?
    C4 C3 C2 . . 118.4(6) ?
    C2 C3 H3 . . 120.8 ?
    C3 C2 I1 . . 118.9(5) ?
    C1 C2 I1 . . 121.2(5) ?
    C1 C2 C3 . . 119.9(6) ?
    C2 C1 C7 . . 121.6(6) ?
    C2 C1 C6 . . 119.5(6) ?
    C6 C1 C7 . . 118.9(7) ?
    N1 C7 C1 . . 178.4(9) ?
    C4 C5 H5 . . 120.1 ?
    C6 C5 C4 . . 119.8(7) ?
    C6 C5 H5 . . 120.1 ?
    C1 C6 H6 . . 119.7 ?
    C5 C6 C1 . . 120.6(7) ?
    C5 C6 H6 . . 119.7 ?
loop_
    _geom_torsion_atom_site_label_1
    _geom_torsion_atom_site_label_2
    _geom_torsion_atom_site_label_3
    _geom_torsion_atom_site_label_4
    _geom_torsion_site_symmetry_1
    _geom_torsion_site_symmetry_2
    _geom_torsion_site_symmetry_3
    _geom_torsion_site_symmetry_4
    _geom_torsion
    _geom_torsion_publ_flag
    I1 C2 C1 C7 . . . . 0.000(2) ?
    I1 C2 C1 C6 . . . . 180.000(2) ?
    S1 C4 C3 C2 . . . . 180.000(2) ?
    S1 C4 C5 C6 . . . . 180.000(2) ?
    F2 S1 C4 C3 . . . . -44.74(15) ?
    F2 S1 C4 C3 7_575 . . . 44.74(15) ?
    F2 S1 C4 C5 7_575 . . . -135.26(15) ?
    F2 S1 C4 C5 . . . . 135.26(15) ?
    F1 S1 C4 C3 7_575 . . . -135.21(18) ?
    F1 S1 C4 C3 . . . . 135.21(18) ?
    F1 S1 C4 C5 . . . . -44.79(18) ?
    F1 S1 C4 C5 7_575 . . . 44.79(18) ?
    C4 C3 C2 I1 . . . . 180.0000(10)
                                   ?
    C4 C3 C2 C1 . . . . 0.000(2) ?
    C4 C5 C6 C1 . . . . 0.000(3) ?
    C3 C4 C5 C6 . . . . 0.000(3) ?
    C3 C2 C1 C7 . . . . 180.000(2) ?
    C3 C2 C1 C6 . . . . 0.000(2) ?
    C2 C1 C6 C5 . . . . 0.000(3) ?
    C7 C1 C6 C5 . . . . 180.000(2) ?
    C5 C4 C3 C2 . . . . 0.000(2) ?
loop_
    _geom_hbond_atom_site_label_D
    _geom_hbond_atom_site_label_H
    _geom_hbond_atom_site_label_A
    _geom_hbond_site_symmetry_A
    _geom_hbond_distance_DH
    _geom_hbond_distance_HA
    _geom_hbond_distance_DA
    _geom_hbond_angle_DHA
    C5 H5 F3 4_466 0.93 2.57 3.5010(10)
                                      174
    C6 H6 F3 7_475 0.93 2.56 3.4760(10)
                                      169
_shelx_space_group_comment
;
The symmetry employed for this shelxl refinement is uniquely defined
by the following loop, which should always be used as a source of
symmetry information in preference to the above space-group names.
They are only intended as comments.
;
_shelx_estimated_absorpt_T_min     0.054
_shelx_estimated_absorpt_T_max     0.144
_shelx_hkl_file
;
   0   0  -1    0.26    0.07
   0   0  -1    0.27    0.14
   0   0  -1    0.22    0.09
   0   0  -1    0.48    0.16
   0   0  -1    0.10    0.10
   0   0   1    0.21    0.10
   0   0   1    0.20    0.07
   0   0  -2  229.21   13.54
   0   0  -2  264.96   13.27
   0   0  -2  264.88   13.29
   0   0  -2  211.92   13.37
   0   0   2  306.49   13.48
   0   0  -2  317.34   13.43
   0   0   2  370.07   13.40
   0   0  -3    0.02    0.13
   0   0  -3    0.29    0.16
   0   0  -3    0.26    0.38
   0   0   3   -0.07    0.25
   0   0  -3    0.03    0.23
   0   0  -4  543.33   27.48
   0   0   4  599.13   27.69
   0   0  -4  534.48   27.51
   0   0   4  620.02   27.86
   0   0  -4  581.98   27.70
   0   0  -5    0.76    0.33
   0   0   5    0.09    0.25
   0   0  -5    0.54    0.47
   0   0   5    0.06    0.27
   0   0   6  599.98   26.06
   0   0  -6  534.33   25.59
   0   0   6  518.16   25.77
   0   0  -6  531.49   25.78
   0   0  -7    0.27    0.61
   0   0   7    0.24    0.51
   0   0  -7    0.07    0.43
   0   0  -7    0.06    0.28
   0   0   8 3091.35  133.09
   0   0  -8 2832.16  132.53
   0   0  -8 2462.62  133.75
   0   0   8 2827.70  132.84
   0   0  -8 2702.40  132.72
   0   0  -9    0.40    0.43
   0   0  -9    0.19    0.62
   0   0   9    0.30    0.49
   0   0  -9    1.40    0.60
   0   0 -10  802.19   42.58
   0   0 -10  842.54   41.51
   0   0  10  824.24   41.00
   0   0 -10  877.73   41.46
   0   0 -10  871.32   40.63
   0   0  10  820.11   41.05
   0   0 -10  770.24   40.85
   0   0  11    0.14    0.49
   0   0  11    1.40    0.72
   0   0 -11    1.73    0.88
   0   0 -11    0.54    0.51
   0   0 -11    0.51    0.74
   0   0 -11    0.27    0.60
   0   0 -11   -0.25    0.90
   0   0 -12    5.12    1.85
   0   0 -12    7.96    1.57
   0   0 -12    6.82    1.61
   0   0 -12    6.39    1.63
   0   0  12    6.07    1.41
   0   0  12    6.24    1.43
   0   0 -13    0.31    1.36
   0   0 -13   -0.17    0.58
   0   0  13   -0.18    0.63
   0   0 -13    1.30    1.02
   0   0 -14  176.71   11.85
   0   0 -14  204.94   13.55
   0   0 -14  172.01   11.40
   0   0 -14  159.38   11.05
   0   0  14  205.89   11.68
   0   0 -15    0.68    1.13
   0   0 -15    0.21    0.85
   0   0 -15    0.50    1.05
   0   0 -16  811.56   45.59
   0   0 -16  877.08   45.20
   0   0 -17    1.21    1.13
   0   0 -17   -0.40    0.93
   0   0 -17    1.21    1.32
   0   0 -18  265.73   15.58
   0   0 -18  230.47   14.02
   0   0 -19    0.44    0.76
   0   0 -19   -0.20    0.88
   1   0   0    0.14    0.11
   1   0   0    0.11    0.14
   1   0   0    0.02    0.10
   1   0   0    0.09    0.15
  -1   0   0    0.09    0.05
   1   0   0    0.86    0.26
  -1   0   0   -0.02    0.12
   1   0   0    0.02    0.16
  -1   0   0    0.09    0.12
  -1   0   0    1.07    0.17
   1   0   0    0.01    0.09
   1   0   0    0.08    0.11
   1   0  -1   69.77    3.48
   1   0   1   68.70    3.85
   1   0   1   72.21    3.62
   1   0  -1   64.83    3.66
  -1   0  -1   74.57    3.55
  -1   0  -1   59.52    3.71
   1   0  -1   63.24    3.59
  -1   0   1   71.00    3.60
   1   0   1   70.75    3.70
   1   0  -1   68.89    3.83
   1   0  -1   86.89    3.57
   1   0  -1   76.06    3.62
  -1   0  -1   77.59    3.66
   1   0  -1   65.63    3.66
  -1   0   1   74.85    3.49
  -1   0  -1   75.55    3.50
  -1   0  -1   75.18    3.66
   1   0   1   62.87    3.78
   1   0  -1   69.24    3.60
   1   0   2  383.30   19.37
   1   0  -2  519.04   19.52
  -1   0  -2  407.31   19.50
   1   0   2  419.04   19.77
  -1   0  -2  450.24   19.53
   1   0  -2  396.89   19.35
  -1   0  -2  426.24   19.37
   1   0  -2  379.44   19.55
   1   0  -2  365.78   19.33
   1   0   2  443.47   19.54
   1   0  -2  412.20   19.78
   1   0   2  414.93   19.72
   1   0  -2  417.81   19.42
  -1   0  -2  438.85   19.49
  -1   0  -2  365.72   19.58
   1   0  -2  380.65   19.41
   1   0   2  367.03   19.54
   1   0  -3  136.13    5.88
   1   0   3  105.31    6.07
  -1   0  -3  112.11    6.17
   1   0  -3  120.29    6.41
   1   0   3  108.38    6.19
   1   0  -3  119.93    5.78
   1   0  -3  112.79    6.17
   1   0  -3  110.03    5.89
  -1   0  -3  113.09    6.04
   1   0  -3  104.54    5.90
  -1   0  -3  124.21    5.93
  -1   0  -3  128.66    6.09
   1   0   3  112.63    6.25
   1   0   3  106.80    5.80
   1   0  -3  137.71    6.10
  -1   0  -3  140.22    6.20
   1   0   3  132.37    6.05
  -1   0  -4 1272.44   69.40
   1   0   4 1348.41   68.75
   1   0  -4 1624.41   68.67
   1   0  -4 1334.57   69.02
   1   0  -4 1491.83   68.25
   1   0  -4 1328.81   68.74
  -1   0  -4 1528.97   68.49
  -1   0  -4 1434.42   68.82
  -1   0  -4 1789.44   69.07
   1   0  -4 1342.54   68.42
   1   0   4 1427.13   68.83
  -1   0  -4 1551.11   68.66
   1   0  -4 1347.64   68.42
   1   0   5  277.61   15.09
  -1   0  -5  316.10   14.81
  -1   0  -5  322.40   15.05
   1   0  -5  322.39   15.02
  -1   0  -5  277.81   15.88
   1   0  -5  296.83   15.53
   1   0   5  299.64   15.20
   1   0  -5  314.69   15.22
  -1   0  -5  300.65   15.20
   1   0  -5  286.52   14.79
   1   0  -5  273.27   14.74
  -1   0  -6 1098.25   57.01
   1   0  -6 1292.61   56.26
   1   0  -6 1082.23   55.86
  -1   0  -6 1250.93   55.77
   1   0  -6 1082.40   55.68
   1   0   6 1137.33   56.13
   1   0  -6 1125.31   55.67
   1   0   6 1094.46   56.06
  -1   0   6 1420.22   56.45
   1   0  -6 1165.23   56.62
  -1   0  -6 1238.16   56.02
   1   0  -7   53.23    3.93
   1   0  -7   50.02    3.33
  -1   0  -7   50.77    3.14
  -1   0  -7   47.80    3.29
  -1   0  -7   56.04    4.50
   1   0  -7   57.82    3.65
   1   0   7   45.26    3.30
   1   0  -7   45.30    3.08
   1   0   7   42.68    3.31
   1   0   7   45.76    3.40
   1   0  -7   48.57    3.12
   1   0  -8   28.03    2.27
  -1   0  -8   30.44    2.29
  -1   0   8   32.36    2.50
  -1   0  -8   26.20    2.38
   1   0   8   28.86    2.54
   1   0   8   28.07    2.47
   1   0   8   30.19    2.56
  -1   0  -8   27.68    3.34
   1   0  -8   27.68    2.41
   1   0   9   24.41    2.37
   1   0  -9   21.06    2.19
  -1   0  -9   24.24    2.32
   1   0   9   21.27    2.28
  -1   0  -9   21.61    2.00
  -1   0  -9   24.16    3.26
   1   0   9   23.29    2.33
   1   0  -9   23.53    2.11
  -1   0   9   27.76    2.41
   1   0 -10  338.28   21.12
   1   0  10  381.11   20.27
   1   0 -10  381.62   19.81
  -1   0 -10  397.61   20.70
  -1   0 -10  410.25   22.56
   1   0 -10  438.24   21.08
   1   0 -10  382.91   20.51
  -1   0 -10  373.10   20.16
  -1   0 -10  410.41   22.68
   1   0 -10  334.93   20.01
  -1   0 -10  380.79   19.72
   1   0  10  393.05   20.24
  -1   0 -10  443.41   20.81
  -1   0 -10  428.44   20.73
  -1   0  11   89.17    5.92
  -1   0 -11   74.20    5.15
  -1   0 -11   74.30    5.54
   1   0 -11   82.53    6.22
  -1   0 -11   75.75    5.94
   1   0  11   79.90    5.73
  -1   0 -11   85.77    5.94
   1   0 -11   69.83    5.66
   1   0  11   90.02    5.85
   1   0 -11   75.16    6.56
   1   0 -11   82.99    5.38
   1   0 -11   63.41    5.34
  -1   0 -11   85.26    6.01
  -1   0 -11   84.80    7.54
  -1   0 -11   91.25    7.71
  -1   0 -12  514.00   26.41
  -1   0 -12  477.40   26.48
   1   0  12  496.84   26.12
   1   0 -12  433.53   25.76
  -1   0 -12  471.38   25.90
  -1   0  12  537.65   26.40
  -1   0 -12  548.25   29.20
  -1   0 -12  583.78   29.47
   1   0 -12  520.58   26.94
   1   0 -12  491.70   26.31
   1   0 -12  508.64   27.68
   1   0  12  527.18   26.21
  -1   0 -13   54.05    6.22
   1   0 -13   40.03    4.24
   1   0  13   60.96    4.81
  -1   0 -13   46.08    4.49
   1   0 -13   51.86    4.70
  -1   0 -13   40.01    4.16
  -1   0 -13   48.49    4.81
   1   0  13   56.86    4.75
   1   0 -13   53.26    5.09
   1   0 -13   53.84    5.60
   1   0 -14  167.95   11.44
  -1   0 -14  169.18   10.87
   1   0 -14  188.42   12.49
  -1   0 -14  195.47   13.48
  -1   0 -14  155.17   10.98
   1   0 -14  153.13   10.70
  -1   0 -15   11.38    2.35
   1   0 -15   12.93    2.40
   1   0 -15   12.65    2.72
   1   0 -15   13.58    2.98
  -1   0 -15   14.77    3.34
  -1   0 -15   15.45    2.52
   1   0 -16    4.48    1.54
  -1   0 -16    5.58    2.21
  -1   0 -16    4.92    1.66
   1   0 -16    4.98    2.05
  -1   0 -16    6.45    1.70
  -1   0 -17    1.87    0.98
   1   0 -17    4.34    1.85
  -1   0 -17    1.85    1.51
   1   0 -17    1.41    1.10
  -1   0 -18  107.01    8.05
   1   0 -18   87.98    6.74
   1   0 -18  104.07    7.93
  -1   0 -18   85.38    6.51
   1   0 -19    2.22    1.19
  -1   0 -19    1.35    0.98
   1   0 -19    2.70    1.12
  -1   0 -19    3.23    1.12
   2   0   0   45.81    2.94
  -2   0   0   61.95    3.08
  -2   0   0   56.16    2.93
   2   0   0   53.58    3.16
   2   0   0   56.50    3.53
   2   0   0   54.19    3.04
  -2   0   0   61.38    3.19
   2   0   0   52.88    3.14
   2   0   0   44.88    3.10
   2   0   0   56.95    2.87
  -2   0  -1 1273.48   58.45
   2   0  -1 1192.71   58.62
   2   0  -1 1174.19   58.96
   2   0  -1 1189.43   58.47
  -2   0   1 1291.11   58.53
   2   0   1 1174.27   58.88
   2   0  -1 1379.94   58.51
  -2   0   1 1244.94   58.55
   2   0   1 1067.80   58.48
  -2   0   1 1220.64   58.35
  -2   0  -1 1276.59   58.71
   2   0   1 1350.44   58.53
  -2   0  -1 1402.22   58.59
   2   0   1 1058.75   58.73
   2   0  -1 1197.98   58.64
  -2   0  -2  462.85   20.79
  -2   0   2  407.98   20.43
  -2   0  -2  435.34   20.46
   2   0   2  402.77   20.54
   2   0  -2  403.05   20.89
   2   0   2  423.96   20.93
  -2   0  -2  449.15   20.52
  -2   0   2  460.04   20.47
   2   0  -2  409.83   20.57
   2   0   2  440.01   20.42
   2   0   2  390.89   20.76
  -2   0   2  403.16   20.33
   2   0  -2  454.40   20.38
   2   0  -2  414.28   20.44
   2   0  -2  403.38   20.37
   2   0  -2  423.12   20.59
   2   0  -3  568.20   28.74
   2   0  -3  565.96   28.48
  -2   0  -3  590.90   28.89
   2   0  -3  711.33   28.51
  -2   0  -3  578.77   28.60
   2   0  -3  574.26   28.26
   2   0   3  568.98   28.94
   2   0   3  594.67   28.74
   2   0   3  579.27   28.45
   2   0  -3  578.35   28.49
   2   0  -3  553.93   29.04
   2   0   3  611.65   29.07
  -2   0  -3  641.17   28.70
   2   0  -3  572.15   28.73
   2   0  -3  625.26   28.41
   2   0  -4   81.89    4.65
   2   0  -4   93.48    4.67
   2   0   4   92.06    5.10
   2   0   4   91.22    5.31
   2   0  -4   86.26    5.10
  -2   0  -4  100.95    5.19
   2   0   4   86.03    5.29
   2   0  -4   80.98    5.36
   2   0  -4  102.97    4.93
  -2   0  -4   85.01    5.25
  -2   0  -4   86.69    4.99
   2   0  -4   93.24    4.86
   2   0   5  364.50   18.40
   2   0  -5  359.71   18.10
  -2   0  -5  448.18   18.81
   2   0  -5  373.31   18.52
   2   0  -5  332.39   17.93
   2   0  -5  332.68   18.77
   2   0   5  345.76   18.57
   2   0  -5  418.22   18.27
   2   0   5  367.53   18.60
  -2   0  -5  409.69   18.91
   2   0  -6  201.82   10.91
   2   0  -6  207.84   11.89
   2   0  -6  231.16   11.25
   2   0   6  209.46   11.36
  -2   0  -6  240.92   13.27
   2   0  -6  217.29   11.06
   2   0   6  218.97   11.58
   2   0  -6  212.09   11.52
   2   0   6  213.86   11.57
   2   0   7  835.60   41.79
   2   0   7  800.03   41.71
   2   0  -7  761.21   41.08
   2   0  -7  923.74   41.32
   2   0  -7  885.73   41.45
   2   0  -7  909.00   41.85
   2   0   7  841.27   41.60
   2   0  -7  795.04   42.18
  -2   0  -7  892.90   43.84
   2   0   8  385.97   21.17
   2   0  -8  479.31   21.48
   2   0  -8  411.11   21.82
  -2   0  -8  462.84   23.71
   2   0   8  412.30   21.29
   2   0  -8  386.94   20.60
   2   0   8  411.14   21.11
   2   0  -8  438.48   20.85
   2   0  -8  410.37   20.96
   2   0   9  467.01   23.14
   2   0  -9  427.20   22.92
   2   0  -9  469.84   24.00
   2   0  -9  418.98   22.54
   2   0  -9  399.11   23.92
   2   0   9  440.63   23.15
  -2   0  -9  508.74   26.10
  -2   0  -9  487.33   26.24
   2   0  -9  554.09   23.62
   2   0   9  451.53   23.30
   2   0  10  268.14   15.53
  -2   0 -10  322.95   18.97
   2   0 -10  250.95   16.41
   2   0 -10  263.54   15.33
   2   0 -10  272.10   15.05
   2   0  10  306.38   15.70
   2   0  10  286.32   15.72
  -2   0 -10  351.63   19.11
   2   0 -10  335.65   16.79
  -2   0 -10  324.56   16.31
   2   0 -11  139.66    9.11
  -2   0 -11  164.76   12.03
   2   0 -11  129.42    9.77
   2   0 -11  156.86    9.89
  -2   0 -11  158.56    9.51
   2   0  11  142.91    8.94
   2   0  11  151.76    9.17
  -2   0 -11  164.34   12.03
   2   0 -11  125.07    8.71
  -2   0 -12    7.03    2.40
   2   0 -12   12.71    2.44
   2   0 -12   11.10    2.02
   2   0  12   11.00    1.85
   2   0  12    9.87    1.89
   2   0 -12    9.68    2.22
   2   0 -12    9.31    1.77
  -2   0 -12   10.73    2.89
  -2   0 -12   11.61    2.02
   2   0  13    7.49    1.66
   2   0  13    7.12    1.59
  -2   0 -13    7.88    2.78
   2   0 -13    4.21    1.42
  -2   0 -13    6.55    1.60
   2   0 -13    4.92    1.70
   2   0 -14   96.20    7.64
   2   0 -14  109.16    8.87
  -2   0 -14  115.66    8.00
  -2   0 -14  122.76   10.40
   2   0 -15  261.65   16.39
  -2   0 -15  265.66   16.28
   2   0 -16   61.11    5.98
  -2   0 -16   53.60    6.08
   2   0 -16   42.57    4.50
  -2   0 -16   46.50    4.52
   2   0 -17  184.68   12.24
  -2   0 -17  202.18   13.85
  -2   0 -18   22.29    3.26
   2   0 -18   18.32    2.63
   2   0 -18   23.07    3.29
   2   0  19   38.79    3.25
  -2   0 -19   32.80    3.63
  -3   0   0    0.11    0.33
   3   0   0    0.27    0.34
  -3   0   0    0.05    0.24
   3   0   0    0.53    0.46
   3   0   0    0.07    0.28
   3   0   0   -0.07    0.30
   3   0   0   -0.04    0.21
  -3   0  -1  358.43   17.64
  -3   0  -1  419.97   18.14
   3   0  -1  379.73   18.14
  -3   0  -1  378.02   17.85
   3   0   1  309.14   18.56
  -3   0   1  361.99   17.79
   3   0  -1  349.48   18.61
   3   0  -1  372.75   18.11
   3   0   1  276.90   17.96
   3   0   1  315.53   18.00
   3   0  -1  385.96   17.73
  -3   0   1  406.64   17.98
   3   0   1  394.36   17.77
   3   0   1  326.65   18.02
  -3   0  -2   18.61    1.34
   3   0   2   12.84    1.18
  -3   0  -2   15.47    1.46
   3   0  -2   13.01    1.28
   3   0  -2   13.63    1.66
  -3   0   2   10.71    1.13
   3   0  -2   11.74    1.32
   3   0   2   12.08    1.53
   3   0  -2   10.91    1.08
   3   0   2    9.93    1.37
   3   0  -2   12.06    1.32
   3   0  -2   13.39    1.14
  -3   0   2   13.54    1.25
  -3   0  -2   10.44    1.14
  -3   0   3 1602.20   77.63
   3   0   3 1642.15   78.32
   3   0  -3 1698.28   78.01
   3   0  -3 1689.05   78.02
  -3   0  -3 1971.23   78.28
  -3   0   3 1523.57   77.59
   3   0  -3 1511.50   78.43
  -3   0  -3 1572.80   77.64
   3   0   3 1667.42   77.56
   3   0  -3 1681.15   77.48
   3   0  -3 1568.93   77.50
  -3   0  -3 1678.68   77.80
   3   0   3 1589.02   78.20
  -3   0   4  645.58   34.43
   3   0  -4  751.29   34.95
  -3   0  -4  700.96   34.56
   3   0   4  740.41   35.21
  -3   0   4  705.91   34.48
  -3   0  -4  760.18   34.82
   3   0   4  701.23   34.36
   3   0  -4  691.76   34.37
   3   0  -4  644.20   35.25
   3   0   4  754.79   35.15
   3   0  -4  724.32   34.24
  -3   0  -4  846.90   35.30
  -3   0  -5  124.74    7.24
   3   0   5  135.42    7.80
   3   0   5  137.52    7.74
  -3   0  -5  143.39    7.61
  -3   0   5  113.91    7.05
  -3   0  -5  146.58    7.87
   3   0  -5  139.05    7.60
   3   0  -5  126.79    7.98
   3   0  -5  129.12    7.04
   3   0  -6    7.47    1.27
   3   0   6    4.20    1.03
   3   0  -6    6.41    1.33
  -3   0  -6    7.21    1.43
   3   0  -6    5.80    0.90
  -3   0  -7  156.81    8.89
   3   0  -7  138.36    8.20
   3   0  -7  116.00    8.41
  -3   0  -7  133.75    9.85
   3   0   7  135.31    8.23
   3   0   7  150.21    8.37
   3   0   7  142.16    8.01
   3   0  -7  135.87    7.65
   3   0   8   16.47    2.06
   3   0  -8   16.77    2.02
   3   0  -8   17.18    2.40
   3   0  -8   10.95    2.10
   3   0   8   16.53    1.90
  -3   0  -8   17.71    2.30
   3   0  -8   16.70    1.73
   3   0  -8   12.80    2.29
  -3   0  -8   15.90    2.35
  -3   0  -8   17.17    3.20
   3   0   8   18.50    2.13
   3   0   9   28.35    2.70
   3   0  -9   22.02    3.13
   3   0   9   31.30    2.99
  -3   0  -9   26.14    2.98
   3   0   9   26.44    2.79
  -3   0  -9   30.96    4.37
   3   0  -9   25.61    3.12
   3   0  -9   26.41    2.45
   3   0  -9   26.88    2.78
   3   0 -10   22.15    2.48
  -3   0 -10   15.01    3.30
   3   0 -10   15.79    2.69
   3   0  10   16.32    2.15
  -3   0 -10   12.81    3.15
   3   0  10   14.43    2.12
  -3   0 -10   16.50    2.45
   3   0 -10   14.43    2.42
   3   0  10   19.48    2.41
   3   0  11  263.60   13.92
   3   0  11  256.22   14.15
  -3   0 -11  245.97   17.14
  -3   0 -11  241.91   14.28
  -3   0 -11  255.23   17.18
   3   0 -11  199.06   14.55
   3   0  11  236.65   13.83
   3   0 -12   79.52    7.37
  -3   0 -12   92.66    7.00
  -3   0 -12   98.46    9.53
  -3   0 -12  103.01    9.52
   3   0  12   95.22    6.88
   3   0 -13  335.60   20.15
  -3   0 -13  320.39   18.90
  -3   0 -13  378.50   22.56
  -3   0 -14   37.67    4.08
   3   0 -14   38.58    4.82
  -3   0 -14   40.53    5.61
   3   0 -15  167.50   11.40
  -3   0 -15  140.92    9.90
  -3   0 -15  152.95   12.00
  -3   0 -16    4.45    2.01
   3   0 -16    7.51    2.19
  -3   0 -16    3.15    1.25
   3   0  17   36.23    3.56
  -3   0 -17   29.03    3.32
   3   0 -17   38.55    4.46
  -3   0 -17   35.87    4.42
  -3   0 -18    2.48    1.18
   3   0  18    1.61    0.88
   3   0 -18    1.93    1.18
  -3   0 -18    1.61    0.86
   4   0   0   40.66    3.94
  -4   0   0   40.82    3.10
   4   0   0   46.54    3.07
   4   0   0   49.84    3.62
   4   0   0   49.57    3.62
  -4   0   0   54.61    3.45
  -4   0   1  519.27   24.88
  -4   0  -1  606.27   25.18
  -4   0  -1  484.35   24.73
   4   0  -1  501.63   24.56
   4   0   1  415.25   25.77
   4   0   1  486.58   25.21
   4   0   1  513.84   24.59
   4   0  -1  446.13   24.92
   4   0  -1  543.26   25.39
   4   0  -1  546.66   25.44
   4   0   1  486.29   25.23
   4   0  -1  489.52   26.07
  -4   0   1  486.06   24.72
  -4   0   2  251.23   14.08
   4   0   2  275.80   13.99
   4   0   2  264.33   14.54
  -4   0  -2  260.21   14.16
   4   0  -2  304.40   14.79
   4   0  -2  262.97   15.36
   4   0  -2  284.25   13.93
  -4   0   2  297.32   14.27
   4   0   2  220.29   15.12
   4   0   2  248.69   14.48
  -4   0  -2  340.73   14.70
   4   0  -2  299.35   14.81
  -4   0  -3   10.17    1.33
   4   0   3    9.32    1.58
   4   0   3    8.27    1.55
   4   0   3    9.02    1.46
  -4   0  -3   10.27    1.47
  -4   0   3    8.66    1.21
   4   0  -3    9.11    1.76
  -4   0   3   12.76    1.42
   4   0   3   10.44    1.19
   4   0  -3   10.92    1.17
   4   0  -3   10.76    1.55
   4   0  -3   11.59    1.55
  -4   0  -4   24.96    2.34
   4   0  -4   17.28    2.43
   4   0  -4   25.94    2.44
   4   0  -4   20.43    1.70
  -4   0  -4   17.72    1.95
  -4   0   4   15.49    1.78
  -4   0   4   22.49    1.99
   4   0   4   21.14    1.82
   4   0   4   23.87    2.53
   4   0   4   21.91    2.41
  -4   0   5   15.94    1.85
   4   0  -5   20.54    2.27
   4   0  -5   17.73    2.48
  -4   0  -5   24.90    2.44
   4   0   5   20.07    2.36
  -4   0  -5   20.66    2.20
   4   0   5   23.86    2.53
   4   0   6  115.18    6.97
   4   0   6  105.71    6.82
   4   0  -6  102.31    6.72
   4   0  -6   88.97    7.04
   4   0  -6   97.62    6.67
   4   0   6  101.25    6.37
   4   0  -6   77.26    7.13
   4   0  -6   91.85    7.41
  -4   0  -6  132.79    7.25
   4   0   7  354.82   18.56
   4   0   7  316.56   17.89
   4   0  -7  262.83   18.99
   4   0   7  415.40   18.94
   4   0  -7  341.29   18.52
  -4   0  -7  446.73   19.41
   4   0  -7  358.92   18.60
   4   0  -7  298.16   18.92
  -4   0  -7  390.39   21.04
   4   0  -7  310.33   19.40
  -4   0  -8  458.33   24.12
  -4   0  -8  534.19   22.42
   4   0  -8  379.30   21.15
  -4   0  -8  401.61   21.49
   4   0   8  463.16   21.48
   4   0   8  407.47   21.13
   4   0  -8  409.17   21.23
   4   0  -8  304.79   21.61
   4   0  -8  338.42   21.53
   4   0  -8  357.75   22.11
   4   0   8  377.16   20.50
  -4   0  -9 1026.65   42.25
   4   0   9  777.17   40.19
   4   0   9  906.51   41.22
   4   0  -9  693.93   41.39
  -4   0  -9  956.07   44.64
  -4   0  -9  776.82   41.19
   4   0   9  862.04   40.95
   4   0  -9  841.43   40.99
   4   0  -9  636.13   41.45
   4   0  -9  781.80   40.94
   4   0  10   54.21    4.82
   4   0  10   64.96    5.21
   4   0 -10   56.70    5.56
  -4   0 -10   60.40    5.26
  -4   0 -10   62.72    6.93
   4   0 -10   56.43    5.81
   4   0  10   71.05    5.44
   4   0 -10   52.10    4.90
   4   0 -10   58.40    4.96
  -4   0 -10   55.63    6.75
   4   0 -11    8.82    1.88
   4   0 -11    7.71    2.06
  -4   0 -11   10.00    2.92
   4   0 -11    6.49    2.08
  -4   0 -11    9.54    1.99
   4   0  11    9.00    2.01
   4   0  11   10.67    2.01
  -4   0 -11   11.08    3.05
   4   0  11    7.81    1.72
  -4   0 -12   24.50    3.40
  -4   0 -12   32.94    5.17
   4   0  12   34.80    3.77
   4   0 -12   31.84    4.36
  -4   0 -13   14.74    2.55
  -4   0 -13   17.60    3.74
   4   0 -13   14.86    2.97
   4   0  13   12.46    2.49
  -4   0 -14   65.27    7.01
  -4   0 -14   53.25    5.19
   4   0 -14   57.86    6.05
   4   0  14   67.93    5.53
   4   0 -15  136.26    9.87
   4   0  15  134.33    8.65
  -4   0 -15  142.98   10.51
   4   0  16   13.17    2.16
  -4   0 -16    8.93    1.84
  -4   0 -16   15.27    2.84
   4   0 -16   15.36    2.86
  -4   0 -17  104.98    7.46
   4   0  17  121.66    7.51
  -4   0 -17  112.07    8.20
  -4   0 -18    1.10    0.85
  -4   0 -18   -0.11    0.57
   4   0  18    1.38    0.88
   4   0 -18    2.18    1.12
   5   0   0    0.11    0.41
   5   0   0    0.68    1.03
   5   0   0    0.15    0.53
   5   0   0   -0.46    1.00
  -5   0   0   -0.10    0.43
   5   0   0    0.15    0.65
   5   0   0    0.32    0.38
  -5   0   0    0.32    0.56
  -5   0  -1   37.24    3.03
  -5   0   1   26.09    2.59
   5   0   1   29.59    3.68
   5   0   1   30.43    2.77
   5   0  -1   41.92    3.58
   5   0   1   30.41    3.13
   5   0  -1   34.35    2.61
   5   0  -1   30.23    3.78
   5   0  -1   34.86    3.32
   5   0   1   33.13    2.61
  -5   0   1   36.72    2.99
  -5   0  -1   32.78    2.83
   5   0  -1   29.43    2.80
   5   0   1   34.15    3.25
   5   0   1   24.61    3.49
   5   0  -1   25.99    3.63
   5   0   2  189.48   13.13
   5   0   2  183.96   12.87
   5   0  -2  212.20   11.31
   5   0   2  223.38   12.36
  -5   0  -2  206.09   11.71
   5   0  -2  249.17   12.81
  -5   0  -2  261.21   12.22
  -5   0   2  174.56   11.43
   5   0  -2  250.91   12.83
   5   0   2  231.78   11.86
   5   0   2  217.10   12.33
   5   0  -2  215.26   13.69
   5   0  -2  204.85   13.34
   5   0   2  216.30   12.07
   5   0   2  223.52   11.44
  -5   0   2  209.40   11.68
   5   0  -2  194.57   11.71
   5   0   3  271.27   14.59
   5   0  -3  318.84   15.25
   5   0   3  274.23   14.54
   5   0   3  268.53   13.99
   5   0  -3  250.09   15.94
   5   0  -3  232.99   13.89
  -5   0  -3  239.40   13.92
   5   0   3  263.55   13.62
  -5   0  -3  335.17   14.67
  -5   0   3  204.95   13.62
   5   0   3  241.52   15.51
   5   0   3  234.40   15.17
   5   0  -3  306.98   15.15
   5   0  -3  240.38   13.42
   5   0  -3  250.85   15.67
   5   0  -3  286.81   14.39
  -5   0   3  279.24   14.01
   5   0   3  258.01   14.24
   5   0  -4  690.10   33.90
   5   0   4  643.74   31.47
   5   0  -4  602.51   30.22
   5   0  -4  746.84   32.27
   5   0   4  624.96   32.43
   5   0  -4  581.70   32.67
   5   0   4  653.90   31.41
  -5   0  -4  751.60   31.53
   5   0   4  597.47   31.00
   5   0   4  651.21   33.04
   5   0   4  627.87   30.45
  -5   0  -4  560.22   30.88
  -5   0   4  471.72   30.45
   5   0  -4  620.72   33.29
   5   0  -4  635.17   31.26
   5   0   5  709.04   33.39
   5   0  -5  589.15   34.38
   5   0   5  697.08   34.92
  -5   0  -5  636.48   33.02
   5   0   5  636.38   32.82
  -5   0  -5  844.28   33.66
   5   0   5  686.28   33.23
   5   0   5  662.11   34.22
  -5   0   5  494.36   32.29
   5   0  -5  663.78   35.36
   5   0  -5  760.91   34.09
   5   0  -5  654.32   35.24
   5   0  -5  647.78   33.14
   5   0   6   38.22    4.25
   5   0  -6   38.89    4.74
   5   0  -6   41.23    4.07
   5   0  -6   42.79    3.89
   5   0   6   39.43    3.67
   5   0   6   40.50    3.55
   5   0  -6   33.75    4.27
   5   0  -6   36.81    4.75
  -5   0  -6   45.78    3.98
   5   0  -7  238.36   13.51
   5   0  -7  181.39   13.71
   5   0  -7  201.54   12.86
   5   0  -7  209.50   14.55
   5   0   7  235.45   13.25
  -5   0  -7  254.41   13.46
   5   0  -7  186.21   14.14
   5   0   7  213.62   12.44
  -5   0  -7  276.58   15.73
   5   0   7  227.73   13.82
   5   0  -8   23.58    3.65
  -5   0  -8   39.61    3.94
   5   0   8   29.61    3.41
  -5   0  -8   32.77    4.59
   5   0   8   28.16    3.77
   5   0   8   27.28    2.92
   5   0  -8   36.12    3.81
   5   0  -8   24.11    3.15
   5   0  -8   32.70    4.37
   5   0  -8   24.56    3.97
   5   0  -9  107.40    7.97
   5   0   9  119.98    8.71
   5   0  -9  122.83    8.34
   5   0   9  117.02    7.98
   5   0   9  108.51    7.27
   5   0  -9   97.56    8.86
   5   0  -9   94.97    8.80
  -5   0  -9  125.89    8.40
  -5   0  -9  133.91   10.35
   5   0  -9   89.20    8.39
   5   0 -10   27.28    4.15
  -5   0 -10   27.04    3.49
   5   0 -10   24.43    3.35
   5   0  10   26.23    2.89
   5   0 -11  196.82   14.27
   5   0 -11  209.10   13.39
  -5   0 -11  242.34   15.87
  -5   0 -11  214.69   13.41
  -5   0 -12  124.44    8.99
   5   0 -12  126.03    9.12
  -5   0 -12  148.45   11.18
   5   0 -12  117.83    9.84
  -5   0 -13  184.47   12.71
   5   0 -13  172.31   12.02
  -5   0 -13  147.17   10.49
   5   0  13  165.39   11.33
   5   0 -14  112.61    8.72
  -5   0 -14   88.96    7.20
  -5   0 -14  111.37    8.85
   5   0  14  106.28    8.02
  -5   0 -15   24.49    3.52
   5   0  15   24.58    3.26
  -5   0 -15   19.07    2.67
   5   0 -15   29.52    3.95
   5   0 -16    1.33    1.12
  -5   0 -16    1.03    0.87
  -5   0 -16    0.75    0.91
   5   0  16    0.67    0.94
   5   0  17    1.14    0.89
   5   0 -17    0.55    0.95
  -5   0 -17    0.81    0.64
  -5   0 -17    1.46    0.78
   6   0   0  410.96   20.70
   6   0   0  388.63   21.04
   6   0   0  459.33   22.59
   6   0   0  373.08   23.48
   6   0   0  466.09   22.65
  -6   0   0  469.85   21.52
   6   0   0  390.59   23.55
  -6   0   0  321.92   20.85
   6   0  -1  103.48    7.06
   6   0  -1  127.61    8.40
   6   0  -1  110.63    9.27
  -6   0   1   85.80    6.89
   6   0  -1  107.19    6.66
   6   0   1  121.05    8.11
  -6   0  -1  131.55    7.51
   6   0  -1  125.19    8.38
   6   0  -1  103.75    9.01
   6   0   1  109.11    6.73
  -6   0   1  126.35    7.39
   6   0   1   99.59    8.70
   6   0   1  108.14    9.03
   6   0   1  111.22    7.08
  -6   0  -1   92.56    6.98
   6   0   1  124.92    8.18
   6   0   2   72.67    6.95
   6   0  -2   89.08    6.52
   6   0  -2   81.05    6.33
   6   0  -2   67.31    7.02
   6   0  -2   63.79    6.70
  -6   0   2   50.68    4.79
   6   0   2   66.02    4.96
  -6   0  -2   81.01    5.49
   6   0   2   72.10    4.83
   6   0  -2   60.52    4.94
  -6   0  -2   54.07    4.90
   6   0   2   70.85    6.67
   6   0   2   81.69    6.04
   6   0   2   71.18    5.55
   6   0   2   71.42    5.84
   6   0  -2   72.75    4.74
  -6   0   2   79.83    5.34
   6   0   3    0.19    0.74
   6   0  -3    0.42    0.66
   6   0  -3   -0.10    0.42
   6   0   3    0.48    0.64
   6   0   3   -0.37    0.50
   6   0  -3   -0.23    0.81
   6   0   3    0.81    1.31
   6   0   3    0.37    0.77
  -6   0  -3   -0.30    0.75
   6   0  -3    0.22    0.80
   6   0   3    1.75    1.32
  -6   0  -3    0.32    0.60
   6   0   3    0.44    0.52
   6   0  -3    0.69    0.98
   6   0   3    0.17    0.67
   6   0  -3   -0.33    0.82
   6   0   4    2.40    1.09
   6   0   4    2.04    1.37
   6   0  -4    1.87    0.88
   6   0   4    2.36    1.44
   6   0   4    2.91    1.17
   6   0  -4    2.78    1.27
   6   0  -4    2.86    1.74
  -6   0   4    1.87    0.84
   6   0   4    3.18    1.12
  -6   0  -4    2.07    1.07
  -6   0  -4    2.03    1.03
   6   0  -4    1.64    1.31
   6   0  -5   38.42    5.26
   6   0  -5   43.05    4.15
   6   0   5   48.40    4.44
   6   0  -5   43.43    5.73
   6   0   5   46.54    5.35
   6   0   5   46.61    4.16
  -6   0  -5   51.54    4.41
   6   0   5   46.24    5.08
   6   0  -5   51.98    5.08
   6   0   5   50.59    4.54
   6   0  -6  128.88   10.91
   6   0  -6  134.75    9.24
   6   0   6  145.08   10.38
   6   0  -6  144.26   11.65
  -6   0  -6  160.46    9.63
   6   0   6  145.63   10.84
   6   0  -6  153.59   10.45
   6   0   6  143.29    9.41
   6   0   6  137.35    8.99
   6   0   6  140.68    9.47
   6   0  -7    8.31    2.17
   6   0   7    7.16    1.68
   6   0   7    7.52    1.75
  -6   0  -7    7.90    1.81
   6   0   7    8.59    1.66
   6   0  -7    7.41    1.77
   6   0   7    7.42    2.19
   6   0  -7    5.95    2.27
   6   0   8  112.06    7.45
   6   0   8  119.41    8.77
   6   0  -8   96.71    9.32
   6   0  -8  104.36    9.51
   6   0  -8  107.53    7.93
   6   0   9    7.39    1.60
   6   0   9    5.11    1.90
   6   0  -9    8.51    2.73
   6   0  -9    7.84    1.96
   6   0  10   63.59    5.86
   6   0  10   55.76    4.59
   6   0 -10   53.08    6.21
  -6   0 -10   57.32    6.37
   6   0 -10   49.59    5.07
   6   0 -11   25.71    4.16
   6   0 -11   22.88    3.27
   6   0  11   24.50    3.59
   6   0  11   22.04    2.67
  -6   0 -11   27.05    4.18
   6   0 -12    8.80    2.49
  -6   0 -12    7.52    2.23
   6   0 -12    6.87    1.89
   6   0  12    3.94    1.67
   6   0 -13    8.28    2.37
  -6   0 -13    6.59    2.04
   6   0 -13    6.72    1.82
   6   0  13    6.58    1.91
  -6   0 -14   42.01    4.35
   6   0  14   37.42    3.97
  -6   0 -15   35.47    3.59
  -6   0 -15   33.92    3.33
   6   0  15   35.93    3.55
   7   0   0    2.07    0.91
   7   0   0    0.74    1.39
   7   0   1   62.77    4.93
   7   0   1   65.90    6.95
   7   0  -1   73.35    7.62
   7   0  -1   62.92    5.01
   7   0  -2   81.54    6.17
   7   0   2   85.29    6.12
   7   0  -2   92.38    8.93
   7   0   3   17.88    2.58
   7   0   3   18.61    3.43
   7   0  -3   10.96    1.97
   7   0   3   13.71    2.00
   7   0  -3   16.97    3.74
   7   0   4  162.01   11.20
   7   0  -4  137.87   11.90
   7   0   4  153.57    9.57
   7   0   4  143.34    8.75
   7   0  -4  125.95    8.83
   7   0  -5    0.89    0.77
   7   0  -5    0.42    1.58
   7   0   5    2.88    1.13
   7   0   5    1.45    1.46
   7   0  -6  179.41   11.80
   7   0  -6  169.36   14.12
   7   0   6  216.40   13.57
   7   0   6  210.74   12.01
   7   0   7   30.28    4.05
   7   0   7   32.41    3.38
   7   0  -7   27.76    3.41
   7   0  -7   23.76    4.53
   7   0  -8    4.45    1.48
   7   0   8    6.69    2.09
   7   0  -8    7.25    2.55
   7   0   8    5.88    1.46
   7   0  -9   16.91    2.67
   7   0   9   17.28    2.35
   7   0   9   15.87    2.92
  -7   0 -10  126.04    9.57
   7   0  10  124.67    8.00
   7   0  10  128.19    9.13
   7   0 -10  116.55    8.62
  -7   0 -11    7.68    2.12
   7   0  11    7.99    1.94
   7   0 -11    8.84    1.97
   7   0  11    7.58    1.48
   7   0  12  156.30   10.11
  -7   0 -12  150.18   10.23
   7   0 -12  159.00   10.20
   7   0  13    8.68    1.73
  -7   0 -13    5.54    1.48
   8   0   0   43.10    5.56
   8   0   0   32.60    3.35
   8   0   1   20.36    3.77
   8   0  -1   21.13    4.06
   8   0  -1   14.78    2.21
   8   0   1   12.81    2.00
   8   0  -2   25.11    2.88
   8   0   2   26.09    2.81
   8   0   2   33.77    4.67
   8   0  -2   28.70    4.74
   8   0   3   -0.31    1.40
   8   0  -3    0.78    1.48
   8   0  -3    1.24    0.85
   8   0   3    0.81    0.68
   8   0  -4    6.23    2.55
   8   0   4    5.82    2.08
   8   0  -4    5.01    1.36
   8   0   4    5.25    1.25
   8   0   5   14.44    2.94
   8   0  -5   10.61    3.11
   8   0   6   25.49    3.64
   8   0  -6   16.96    3.67
  -8   0  -6   19.06    3.09
   8   0   7   12.74    2.49
   8   0  -7    6.70    2.39
  -8   0  -7   11.54    2.32
   8   0  -7   10.43    1.91
   8   0   8   93.43    7.12
   8   0  -8   81.04    6.28
  -8   0  -9    4.25    1.50
   8   0  -9    3.15    1.26
   8   0   9    3.94    1.50
   8   0  10   27.15    3.16
  -8   0 -10   19.44    2.92
   8   0 -10   24.04    2.89
   8   0  11    5.57    1.44
  -8   0 -11    4.76    1.34
   9   0   0   -0.53    1.45
   9   0   0    0.12    0.66
  -9   0   0    0.25    1.26
   9   0  -1    4.16    1.13
   9   0   1    3.86    1.78
  -9   0  -1    4.71    1.83
   9   0   1    4.82    1.14
   9   0  -1    4.07    1.97
  -9   0  -2   22.52    3.41
   9   0   2   32.79    4.00
   9   0  -2   22.98    2.55
   9   0  -2   25.87    3.87
   9   0   2   23.61    2.50
   9   0  -3   43.89    3.67
   9   0   3   39.60    3.40
   9   0   3   50.80    4.92
  -9   0  -3   40.93    4.65
   9   0  -3   45.32    5.12
  -9   0  -4    5.12    1.76
   9   0   4    5.37    1.59
   9   0  -4    4.10    1.66
   9   0  -5   23.32    3.44
   9   0   5   21.44    3.01
  -9   0  -5   24.54    3.28
  -9   0  -6    0.39    1.00
   9   0   6    0.54    0.88
  -9   0  -7    3.43    1.40
  -9   0  -7    5.04    1.50
   9   0   7    6.30    1.55
   0  -1   0   -0.11    0.21
   0   1   0    0.02    0.12
   0  -1   0   -0.02    0.21
   0  -1   0    0.31    0.14
   0   1   0   -0.04    0.28
   0  -1   0    0.32    0.20
   0  -1   0    0.61    0.20
   0   1  -1  276.20   12.22
   0  -1  -1  217.12   12.06
   0  -1  -1  268.88   12.13
   0   1   1  304.79   12.49
   0  -1   1  242.08   12.06
   0  -1   1  234.78   12.11
   0  -1  -1  266.20   12.03
   0  -1  -1  278.03   11.96
   0   1  -1  233.28   12.01
   0  -1   1  258.97   11.98
   0  -1   1  236.11   11.94
   0   1  -1  209.48   11.90
   0  -1   1  227.13   12.08
   0   1   1  261.40   11.97
   0   1  -1  243.37   11.94
   0  -1  -1  269.02   11.92
   0  -1  -2    1.19    0.25
   0   1  -2    1.47    0.36
   0  -1  -2    0.25    0.22
   0  -1   2    1.15    0.40
   0  -1  -2    1.03    0.31
   0   1   2    0.14    0.13
   0   1   2   -0.19    0.38
   0  -1   2    0.06    0.26
   0  -1   2    0.13    0.12
   0  -1   2    0.21    0.15
   0  -1   2    0.23    0.24
   0   1  -2    0.11    0.13
   0   1  -2    0.44    0.23
   0  -1   2    1.49    0.35
   0  -1  -2    0.52    0.33
   0   1   3  967.69   37.98
   0  -1   3  764.88   37.17
   0  -1  -3  747.90   37.14
   0  -1   3  871.72   37.17
   0  -1   3  748.71   37.41
   0   1  -3  699.66   37.26
   0   1  -3  782.31   37.57
   0  -1  -3  817.38   37.32
   0   1  -3  717.78   37.14
   0  -1  -3  766.65   37.60
   0   1  -3  831.87   37.56
   0  -1  -3  806.31   37.23
   0  -1   3  805.36   37.35
   0   1   4   -0.07    0.45
   0   1  -4    0.23    0.19
   0   1   4    0.14    0.37
   0   1  -4    0.32    0.35
   0  -1  -4    0.32    0.27
   0  -1   4    0.39    0.32
   0   1  -4    0.05    0.31
   0   1  -4    0.19    0.19
   0  -1  -4    0.55    0.43
   0  -1   4    0.79    0.36
   0   1   5    3.75    0.83
   0   1  -5    3.77    0.54
   0  -1   5    7.70    0.95
   0   1  -5    4.63    0.79
   0   1  -5    4.42    0.64
   0   1  -5    4.55    0.87
   0  -1  -5    4.08    0.94
   0  -1   5    4.55    0.71
   0   1   5    4.57    0.97
   0  -1  -5    5.26    0.74
   0   1  -6    0.58    0.51
   0  -1  -6   -0.11    0.56
   0   1   6    0.22    0.57
   0   1   6    0.29    0.44
   0  -1  -6    0.19    0.34
   0   1  -6    0.09    0.23
   0   1  -6    0.07    0.41
   0  -1   6    0.41    0.44
   0  -1   6    0.18    0.32
   0   1  -6    0.11    0.24
   0   1  -7 1236.22   58.71
   0   1  -7 1186.17   59.03
   0  -1   7 1225.11   58.82
   0  -1  -7 1035.73   59.59
   0   1  -7 1236.25   58.54
   0  -1  -7 1260.44   58.89
   0   1  -7 1252.11   59.66
   0  -1   7 1241.76   59.02
   0   1   7 1377.51   59.75
   0   1  -8    0.69    0.63
   0  -1   8    0.17    0.55
   0  -1  -8    0.64    0.67
   0   1   8   -0.13    0.57
   0   1  -8    0.51    0.50
   0   1   8    0.88    0.63
   0   1  -8    0.41    0.60
   0  -1  -8    1.72    0.66
   0  -1   9  536.16   26.44
   0  -1  -9  481.96   26.08
   0   1  -9  497.08   26.36
   0   1  -9  574.14   26.13
   0   1   9  538.45   26.54
   0   1   9  547.31   27.16
   0  -1  -9  459.71   27.30
   0   1  -9  551.32   27.35
   0  -1 -10    0.35    0.72
   0   1 -10    0.52    0.67
   0   1 -10   -0.20    0.48
   0  -1 -10   -0.14    0.65
   0   1  10   -0.16    0.62
   0  -1 -10    2.19    0.79
   0   1 -10   -0.19    0.80
   0  -1 -10    0.94    0.98
   0  -1  10    0.13    0.52
   0   1  10    0.81    0.72
   0   1 -11  198.48   11.74
   0   1 -11  227.63   11.36
   0   1 -11  202.05   12.52
   0  -1 -11  195.08   11.75
   0  -1 -11  160.21   12.52
   0  -1 -11  167.25   11.03
   0   1 -11  194.34   11.47
   0   1  11  199.74   12.04
   0  -1 -11  198.05   12.28
   0   1  11  203.87   11.73
   0  -1  11  214.43   11.67
   0  -1  12   -0.16    0.63
   0   1 -12    0.49    0.58
   0  -1 -12    0.91    0.90
   0   1 -12    0.18    0.68
   0  -1 -12   -0.30    1.19
   0   1 -12    0.66    0.55
   0  -1 -12    1.09    0.79
   0  -1 -12    0.16    0.52
   0   1 -12    0.96    1.13
   0   1  12    0.89    0.81
   0  -1 -13  161.19   11.52
   0   1 -13  191.91   12.05
   0   1  13  190.46   11.91
   0   1  13  197.81   12.24
   0   1 -13  192.54   12.10
   0  -1 -13  193.73   12.86
   0   1 -13  241.64   11.93
   0  -1 -13  176.43   11.96
   0  -1  13  225.65   12.23
   0  -1 -13  182.47   13.56
   0   1 -13  233.83   13.59
   0   1  13  182.87   11.65
   0  -1 -14    0.22    0.77
   0  -1 -14   -0.83    1.16
   0   1 -14   -0.41    0.86
   0   1 -14    0.56    1.16
   0  -1 -14    0.70    1.25
   0  -1 -15  147.67   11.73
   0   1 -15  141.82    9.92
   0   1 -15  173.69   11.36
   0  -1 -15  139.84   10.04
   0  -1 -15  150.05   11.00
   0  -1 -16    2.43    1.69
   0   1 -16   -0.81    1.37
   0  -1 -16   -0.44    1.36
   0  -1 -16    2.63    1.52
   0   1 -16    0.27    1.13
   0  -1 -17  105.29    8.50
   0  -1 -17  123.99    9.62
   0   1 -17  119.06    8.49
   0  -1 -17  153.22   10.79
   0   1 -17  159.74   10.02
   0   1 -18   -0.16    0.89
   0  -1 -18    1.29    0.95
   0   1 -18   -0.21    1.09
   0  -1 -18   -0.27    1.34
   0  -1 -18    0.74    1.16
   0   1 -19   53.70    4.30
   0   1 -19   53.29    4.63
   0  -1 -19   50.44    4.46
   0  -1 -19   59.50    5.33
   1   1   0   -0.13    0.23
   1   1   0    0.11    0.18
   1   1   0    0.22    0.12
  -1  -1   0   -0.04    0.20
   1   1   0   -0.05    0.38
   1  -1   0    0.30    0.17
   1  -1   0    0.24    0.29
   1   1   0    0.06    0.11
  -1   1   0   -0.05    0.19
  -1  -1   0    0.10    0.19
   1   1   0    0.43    0.16
   1  -1   0    0.19    0.31
   1  -1   0    0.07    0.20
   1  -1   0    0.23    0.22
   1   1   0   -0.05    0.19
   1   1   0    0.09    0.11
   1   1   0    0.43    0.27
  -1  -1   0    0.04    0.16
  -1  -1   0    0.45    0.22
   1  -1   0    0.15    0.14
   1  -1   1  493.31   22.89
   1   1  -1  447.43   22.80
   1  -1  -1  442.07   22.74
   1  -1  -1  517.15   23.02
   1   1   1  493.11   22.76
  -1  -1   1  397.52   22.62
  -1   1  -1  455.38   22.74
  -1  -1  -1  441.35   22.81
   1   1   1  480.34   22.80
   1  -1  -1  524.64   22.78
  -1   1   1  540.86   22.83
   1  -1  -1  454.99   22.75
  -1  -1  -1  474.50   22.76
   1   1  -1  436.17   22.66
   1   1  -1  463.04   22.68
  -1   1  -1  456.91   22.75
  -1  -1  -1  537.96   22.75
   1  -1   1  508.58   23.09
   1   1  -1  528.14   22.90
  -1   1  -1  509.31   22.96
  -1  -1   1  463.38   22.58
   1   1  -1  481.29   22.93
  -1   1   1  502.67   22.72
   1   1   1  489.40   23.04
  -1  -1   1  469.71   22.74
   1  -1   1  478.69   22.93
  -1  -1   1  495.83   22.86
  -1   1  -1  474.29   22.84
   1   1   1  509.09   22.65
   1   1   1  546.63   23.40
   1   1  -1  465.88   22.69
   1  -1  -1  474.27   22.93
  -1  -1   1  469.71   22.90
   1  -1   1  487.08   23.06
  -1  -1  -1  530.08   22.90
   1   1   2 1803.77   84.04
  -1  -1   2 1787.47   84.07
   1   1  -2 1761.19   84.26
  -1   1  -2 1974.26   84.48
  -1  -1   2 1740.96   84.06
   1   1  -2 1579.16   84.15
   1  -1  -2 1802.62   84.42
  -1  -1   2 1796.22   84.25
  -1   1  -2 1727.57   83.90
  -1  -1  -2 2135.06   84.03
  -1   1   2 1845.27   83.99
   1  -1   2 1767.96   84.30
   1   1   2 1751.08   84.22
   1  -1   2 1773.03   84.45
   1  -1   2 1812.45   84.46
  -1  -1  -2 1849.00   84.27
   1   1  -2 1883.72   84.36
  -1  -1  -2 1658.43   84.27
   1   1   2 1888.57   84.81
  -1   1   2 1905.92   84.14
   1   1   2 1735.02   84.51
  -1  -1   2 1630.67   83.93
  -1   1  -2 1576.69   84.14
   1  -1  -2 1813.99   84.16
  -1  -1  -2 1791.20   84.11
   1  -1  -2 1745.29   84.21
  -1  -1  -2 1886.70   84.13
   1   1  -2 1790.80   84.15
   1  -1   2 1892.33   84.34
  -1   1  -2 1704.57   84.12
   1  -1  -2 1817.14   84.40
   1   1  -3  945.81   50.79
  -1  -1   3 1014.24   50.63
   1   1  -3 1025.44   50.86
   1  -1   3 1157.39   51.01
  -1  -1  -3 1170.50   50.85
  -1  -1   3 1025.45   50.80
  -1  -1  -3  998.69   51.61
  -1   1  -3  999.00   50.76
   1   1   3 1066.52   50.97
   1  -1  -3 1073.34   51.22
   1  -1  -3 1109.85   50.99
  -1  -1  -3 1262.12   50.65
   1  -1   3 1054.79   51.12
   1  -1  -3  990.07   50.94
   1   1  -3 1137.01   51.17
   1  -1   3  974.70   50.90
  -1  -1  -3  976.74   50.98
   1  -1   3 1091.20   51.14
   1   1   3 1064.20   51.44
  -1   1   3 1234.43   51.15
  -1  -1  -3 1064.22   50.72
   1   1   3 1065.06   51.26
  -1   1  -3  954.83   50.81
  -1   1  -3 1165.55   51.33
   1  -1  -3 1113.42   50.86
   1   1  -3 1022.74   50.86
  -1  -1  -3 1149.41   50.97
  -1   1   3 1164.50   50.79
   1   1  -4  515.84   27.26
   1   1  -4  557.93   27.42
   1  -1  -4  569.60   27.83
  -1   1  -4  575.72   27.65
   1  -1  -4  538.47   27.50
  -1  -1  -4  574.87   27.20
   1   1  -4  634.37   27.61
  -1   1   4  577.22   27.28
  -1  -1  -4  516.31   27.53
   1  -1  -4  529.28   26.94
  -1   1  -4  563.18   27.37
  -1   1  -4  533.70   27.23
  -1  -1  -4  540.89   28.31
   1   1   4  540.08   27.91
   1   1  -4  548.49   27.33
  -1  -1   4  582.87   27.42
  -1   1  -4  557.01   27.95
  -1   1  -4  673.86   28.15
   1   1   4  556.47   27.81
   1   1  -4  621.65   27.80
   1  -1  -4  604.81   27.38
   1  -1  -4  570.83   27.37
  -1  -1  -4  623.12   27.41
   1  -1   4  573.47   27.60
  -1   1   4  645.00   27.73
   1  -1   4  590.65   27.46
  -1  -1  -4  590.26   27.47
   1   1   4  564.74   27.52
   1  -1   4  577.98   27.62
  -1  -1  -5 1555.78   79.58
   1  -1  -5 1681.56   78.55
   1   1  -5 1843.99   79.11
   1   1   5 1556.23   79.01
  -1   1  -5 1600.62   78.38
  -1  -1   5 1670.81   78.61
   1  -1  -5 1595.08   78.69
   1  -1  -5 1644.48   79.09
   1   1  -5 1701.35   78.75
   1   1  -5 1556.97   78.41
   1  -1   5 1631.80   78.54
  -1   1  -5 1624.57   79.24
  -1  -1  -5 1744.08   78.57
  -1   1   5 1881.65   79.00
  -1   1  -5 1811.14   79.60
   1   1   5 1625.03   78.72
   1   1  -5 1762.93   78.67
  -1   1  -5 1618.89   78.80
  -1  -1  -5 1622.54   78.60
   1  -1  -5 1668.23   78.36
   1  -1   5 1625.93   78.72
   1   1  -5 1682.95   78.42
   1   1   5 1545.29   79.12
   1  -1   5 1598.06   78.68
   1  -1   6  226.65   11.91
  -1  -1  -6  224.88   11.71
  -1   1  -6  217.48   11.54
   1  -1   6  224.31   11.86
   1   1  -6  255.53   12.37
  -1   1   6  251.68   12.33
  -1  -1   6  241.82   11.89
   1   1   6  224.53   12.27
  -1   1  -6  223.02   12.46
   1  -1  -6  224.99   11.74
  -1   1  -6  221.65   11.95
   1   1  -6  248.64   11.87
   1  -1  -6  234.77   11.95
   1  -1  -6  236.78   12.37
   1   1  -6  201.76   11.55
  -1  -1  -6  207.76   12.82
   1   1  -6  227.15   11.55
   1   1  -6  235.48   11.92
   1   1   6  232.45   11.97
  -1   1   7  174.09    9.77
  -1  -1   7  179.43    9.17
  -1  -1  -7  145.01   10.11
   1   1  -7  164.32    8.72
   1  -1  -7  177.07    9.27
  -1   1   7  191.81    9.78
   1  -1   7  145.26    8.92
   1   1   7  169.83    9.58
  -1   1  -7  169.70    9.88
  -1  -1  -7  157.29    8.89
   1   1  -7  206.79    9.26
  -1   1  -7  159.82    8.72
   1  -1   7  163.27    9.10
  -1   1  -7  156.56    9.16
   1   1  -7  159.36    8.79
   1   1   7  155.34    9.14
   1  -1  -7  157.86    8.91
   1   1  -7  168.84    9.11
   1  -1   8    4.43    1.00
  -1  -1  -8    2.54    1.26
   1  -1  -8    3.27    0.81
  -1   1  -8    2.37    0.63
   1   1  -8    3.71    0.78
  -1  -1   8    3.59    0.94
   1  -1   8    5.41    1.06
  -1   1  -8    4.20    1.05
  -1  -1  -8    2.17    0.68
   1   1  -8    3.09    0.84
  -1   1  -8    4.19    1.23
  -1   1   8    3.13    1.07
   1   1  -8    5.73    0.88
   1   1   8    3.34    1.08
   1   1   8    3.11    0.94
   1  -1   9   70.83    4.98
  -1   1   9   79.74    5.66
  -1  -1  -9   62.41    4.70
  -1   1  -9   81.26    4.77
   1   1  -9   82.36    4.79
  -1   1  -9   88.58    6.30
   1   1  -9   78.84    4.85
   1  -1  -9   63.46    4.74
  -1  -1  -9   65.85    6.23
  -1   1  -9   72.49    5.07
   1   1   9   81.03    5.58
   1   1   9   75.98    5.26
   1  -1   9   69.18    4.91
   1   1  -9   67.39    4.93
   1   1 -10   93.62    6.65
   1  -1  10   94.72    6.31
   1   1  10   96.20    6.59
  -1   1 -10  106.25    7.70
  -1   1 -10   98.93    6.70
   1  -1  10   88.74    6.15
   1  -1 -10   81.26    6.02
   1   1 -10  102.01    6.72
   1  -1 -10   76.34    6.88
  -1   1 -10  105.00    6.73
  -1   1  10   96.62    6.45
   1   1 -10  108.90    6.27
  -1  -1 -10   95.67    7.02
   1   1 -10   91.44    6.30
  -1  -1 -10   97.35    8.13
  -1   1 -10  108.22    7.71
  -1   1 -10  110.63    6.16
  -1   1  10  111.27    7.17
   1  -1 -10   95.29    6.63
  -1  -1 -10   97.04    8.28
   1  -1 -10   98.79    7.09
  -1   1 -10   90.98    6.35
  -1  -1 -10   87.81    6.10
  -1  -1 -10  110.17    6.80
   1   1 -10   96.41    7.01
   1   1  10   94.44    6.76
  -1   1 -11  490.75   24.02
   1   1 -11  360.57   21.48
   1   1 -11  435.68   22.81
  -1   1 -11  482.81   23.88
  -1   1  11  382.45   21.50
   1  -1 -11  409.51   22.62
   1   1  11  416.89   21.75
  -1  -1 -11  388.95   24.18
   1  -1  11  375.80   21.39
   1   1  11  432.97   22.24
  -1   1 -11  407.73   21.78
  -1  -1 -11  355.15   21.26
   1   1 -11  487.70   21.71
  -1  -1 -11  466.24   22.30
   1  -1  11  434.45   21.79
  -1  -1 -11  400.92   22.56
   1   1 -11  425.28   22.06
   1   1  11  392.52   22.12
   1  -1 -11  396.99   22.02
  -1  -1 -11  448.36   22.19
   1  -1 -11  338.06   21.25
  -1  -1 -11  444.66   24.64
  -1   1 -11  465.93   21.42
   1   1 -11  435.99   22.27
  -1   1 -11  436.38   22.20
  -1   1  11  418.65   21.96
   1  -1 -11  354.23   22.63
   1   1  12  137.00    8.48
   1  -1 -12  114.07    9.22
   1   1 -12  123.50    8.46
   1  -1 -12  118.24    8.43
  -1   1 -12  137.86    9.86
  -1  -1 -12  114.66    7.99
   1   1  12  128.35    8.63
  -1   1  12  129.15    8.29
   1   1 -12  124.73    8.62
  -1   1  12  129.27    8.52
  -1   1 -12  109.64    8.07
  -1   1 -12  136.49    8.76
   1   1 -12  119.96    8.24
   1  -1  12  139.32    8.41
  -1   1 -12  140.83    7.97
   1   1 -12  138.52    9.31
  -1  -1 -12  134.78   10.72
  -1  -1 -12  128.80    8.46
   1  -1 -12  131.14    9.23
  -1   1 -12  165.87   10.48
  -1  -1 -12  124.09    9.04
   1  -1 -12   95.00    7.76
  -1  -1 -12  116.41   10.29
  -1  -1 -12  120.04    8.38
   1   1  12  122.49    8.60
   1  -1  12  115.80    7.94
   1   1 -12  149.12    8.27
   1   1  13  492.31   24.21
  -1   1  13  409.73   23.71
   1  -1  13  514.91   24.22
   1  -1 -13  421.07   25.28
  -1  -1 -13  429.04   23.94
  -1   1  13  416.83   23.63
   1  -1 -13  397.65   23.92
   1   1 -13  424.72   24.22
  -1  -1 -13  370.40   23.34
   1  -1  13  488.02   23.96
  -1  -1 -13  458.70   26.95
   1  -1 -13  456.77   25.17
   1   1 -13  552.76   23.97
   1   1 -13  431.70   23.98
  -1   1 -13  450.68   24.16
   1   1  13  470.43   24.43
  -1   1 -13  483.56   25.79
   1  -1 -13  357.60   23.38
  -1  -1 -13  413.18   24.62
  -1  -1  13  465.76   24.21
   1   1 -13  485.08   25.17
  -1   1 -13  506.16   23.48
  -1   1  13  434.62   24.02
   1  -1 -14  163.70   11.46
  -1   1 -14  190.66   11.54
   1   1 -14  180.44   11.43
   1  -1 -14  176.75   12.40
  -1  -1 -14  161.51   11.95
   1  -1 -14  173.51   12.77
  -1  -1 -14  165.69   11.29
  -1   1 -14  206.92   13.15
   1   1 -14  203.06   12.57
  -1  -1 -14  195.28   14.11
  -1   1 -15  141.89   10.14
   1  -1 -15  128.93   10.10
  -1   1 -15  127.26    8.66
   1   1 -15  140.61    9.70
   1  -1 -15  128.54    9.80
  -1  -1 -15  111.08    9.13
  -1  -1 -15  116.75   10.41
  -1  -1 -15  108.77    8.39
   1  -1 -15  110.28    8.54
   1   1 -15  112.51    8.43
  -1  -1 -16   22.09    4.10
  -1  -1 -16   15.93    2.73
   1  -1 -16   17.00    2.88
   1   1 -16   18.85    2.87
  -1  -1 -16   27.31    3.78
  -1   1 -16   23.22    3.64
  -1   1 -16   20.30    2.90
   1  -1 -16   21.05    3.75
   1   1 -16   30.86    3.87
   1  -1 -16   21.64    3.64
   1  -1 -17   24.05    3.89
   1   1 -17   20.50    3.16
   1  -1 -17   19.86    2.97
  -1  -1 -17   17.75    3.08
  -1  -1 -17   18.14    2.73
   1   1 -17   14.79    2.53
  -1  -1 -17   27.70    4.25
  -1   1 -17   19.71    2.72
  -1   1 -17   22.27    3.36
   1   1 -18  113.21    7.75
   1  -1 -18  103.17    7.87
   1   1 -18  144.19    8.85
  -1  -1 -18  112.70    8.43
   1  -1 -18  144.85    9.63
  -1   1 -18  114.88    8.29
  -1   1 -18  112.19    7.62
  -1  -1 -18  106.84    7.73
  -1  -1 -18  117.37    9.05
   1  -1  19  109.08    7.06
   1   1 -19  133.77    8.18
  -1   1 -19  123.18    7.92
  -1   1 -19  115.26    7.40
  -1  -1 -19  117.53    8.36
   1  -1 -19  121.95    7.97
   1  -1 -19  131.21    8.74
  -1  -1 -19  113.49    7.60
   1   1 -19  125.58    7.69
   2  -1   0 1133.82   58.46
   2  -1   0 1200.58   58.49
   2  -1   0 1273.93   58.56
  -2  -1   0 1263.93   58.42
   2  -1   0 1022.47   58.72
  -2   1   0 1273.49   58.42
   2   1   0 1240.00   58.32
   2   1   0 1190.63   58.32
   2   1   0 1087.44   58.49
   2   1   0 1307.50   58.75
   2   1   0 1235.14   58.33
   2  -1   0 1232.59   58.48
   2  -1   0 1309.32   58.29
  -2   1   0 1233.13   58.23
  -2   1   0 1278.06   58.38
   2  -1   0 1210.72   58.75
   2   1   0 1363.51   58.75
  -2  -1   0 1286.28   58.42
   2  -1   1 1572.25   76.13
  -2  -1   1 1572.75   75.73
  -2  -1   1 1587.21   75.64
   2   1  -1 1676.57   75.95
  -2   1  -1 1655.65   75.77
  -2   1  -1 1620.93   75.58
   2  -1  -1 1658.48   75.42
   2  -1   1 1494.72   75.92
  -2  -1  -1 1495.75   75.77
   2   1   1 1413.22   75.96
   2   1   1 1356.00   75.62
  -2  -1  -1 1689.30   75.75
   2  -1  -1 1620.10   75.89
   2   1  -1 1589.68   75.65
  -2   1  -1 1654.67   75.80
   2  -1  -1 1399.97   76.02
  -2   1   1 1694.11   75.66
   2  -1  -1 1541.30   75.77
   2   1   1 1531.55   75.62
  -2  -1  -1 1876.73   75.67
   2   1  -1 1656.07   75.61
   2  -1  -1 1591.53   75.55
  -2   1   1 1612.53   75.56
   2  -1  -1 1599.80   75.78
   2  -1   1 1627.86   75.58
   2   1  -1 1616.44   75.65
   2   1  -1 1694.18   76.01
   2  -1  -2  444.78   24.55
  -2   1   2  551.47   24.12
   2   1  -2  504.87   24.18
   2   1   2  486.21   24.64
   2  -1   2  498.92   24.59
   2  -1  -2  536.62   24.01
  -2   1   2  499.33   24.10
  -2   1  -2  506.03   24.35
  -2  -1  -2  452.97   24.34
   2   1   2  470.05   24.12
  -2   1  -2  516.12   24.37
  -2  -1   2  466.73   24.26
   2   1   2  504.03   24.40
   2   1  -2  525.82   24.10
   2  -1   2  493.91   24.19
   2   1  -2  489.76   24.18
  -2  -1  -2  564.76   24.16
   2  -1  -2  491.77   24.42
   2  -1  -2  505.51   24.05
   2  -1  -2  492.55   24.31
   2   1  -2  531.10   24.45
   2  -1   2  509.54   24.71
   2  -1   2  545.88   24.62
   2   1   2  515.44   24.65
   2   1  -2  427.70   23.93
  -2  -1   2  495.29   24.07
   2  -1  -2  493.09   24.32
   2   1  -2  539.41   24.55
   2  -1   2  509.81   24.09
  -2  -1  -2  538.99   24.35
  -2   1  -3   62.28    3.70
   2  -1   3   56.81    3.69
  -2   1  -3   60.47    3.62
   2   1  -3   60.68    3.27
   2  -1  -3   51.25    3.73
  -2   1   3   66.26    3.36
   2  -1  -3   59.69    3.59
  -2  -1  -3   56.50    3.65
   2   1   3   59.95    3.66
   2  -1   3   64.75    3.78
   2  -1   3   59.37    3.29
   2  -1   3   56.11    3.41
   2  -1  -3   65.30    3.35
   2   1  -3   60.08    3.46
   2  -1  -3   56.04    3.22
  -2  -1  -3   69.05    3.39
   2   1   3   60.10    3.78
   2   1   3   57.14    3.84
   2  -1  -3   55.04    3.57
   2   1   3   53.66    3.31
   2   1  -3   56.44    3.69
   2  -1   3   63.66    3.88
   2  -1  -3   60.59    3.18
  -2   1   3   57.44    3.28
   2   1  -3   56.42    3.51
  -2  -1  -3   62.82    3.59
   2   1  -3   49.40    3.18
   2   1  -4   17.93    1.73
   2  -1  -4   17.91    1.65
   2   1   4   20.09    1.81
   2  -1  -4   22.35    1.54
   2  -1  -4   17.49    1.30
   2  -1   4   16.32    1.66
   2  -1   4   18.95    1.79
  -2  -1  -4   20.44    1.86
   2  -1  -4   19.94    1.64
  -2   1  -4   22.07    1.79
  -2   1   4   19.57    1.43
   2   1  -4   20.86    1.63
   2   1   4   17.45    1.79
   2  -1   4   20.68    1.77
   2   1   4   18.90    1.73
   2   1  -4   17.94    1.54
  -2  -1  -4   18.84    1.65
   2   1  -4   20.96    1.36
   2  -1  -4   18.70    1.36
   2   1  -4   16.56    1.35
   2  -1   4   19.50    1.56
   2  -1  -4   16.51    1.79
  -2   1  -4   21.44    1.85
   2   1  -5  145.50    8.10
  -2   1  -5  160.73    8.33
  -2  -1  -5  142.53    9.29
  -2  -1  -5  157.72    8.30
   2   1  -5  146.25    7.68
   2  -1   5  146.20    7.89
   2  -1  -5  144.53    7.59
  -2  -1  -5  145.75    7.85
   2  -1  -5  151.42    7.62
   2  -1   5  148.95    8.03
  -2   1  -5  143.29    8.68
   2  -1  -5  141.35    7.89
   2   1   5  135.89    7.92
   2   1  -5  150.09    7.77
  -2   1   5  143.66    7.50
   2  -1  -5  125.46    8.10
  -2   1  -5  145.33    7.92
   2   1   5  135.35    8.08
   2   1  -5  147.46    7.73
   2  -1   5  142.11    7.92
   2   1  -5  124.03    7.39
   2  -1   6  237.02   11.88
  -2   1  -6  253.87   12.65
   2  -1   6  233.61   11.75
   2   1  -6  225.99   11.53
  -2  -1  -6  220.53   11.76
  -2   1   6  230.61   11.42
  -2   1   6  222.70   11.95
   2   1  -6  231.38   11.67
   2   1  -6  217.62   11.58
   2   1  -6  228.71   12.11
  -2  -1  -6  255.06   12.42
   2  -1  -6  211.56   11.79
   2  -1  -6  200.76   12.11
   2   1  -6  200.24   11.26
   2  -1  -6  217.89   11.47
   2   1   6  204.31   12.01
   2  -1   6  226.67   11.87
  -2  -1  -6  223.71   13.56
  -2   1  -6  223.97   12.80
   2   1   6  224.16   11.95
  -2   1  -7  165.69    9.66
   2  -1   7  147.45    8.37
  -2   1   7  147.35    8.63
   2   1   7  139.70    8.59
   2   1  -7  149.80    8.02
   2  -1  -7  133.40    8.70
   2  -1   7  143.82    8.18
  -2  -1  -7  150.24   10.31
   2   1  -7  158.30    8.31
   2  -1  -7  149.16    8.43
   2   1  -7  150.47    8.67
  -2   1  -7  171.23    9.59
   2   1  -7  153.51    8.24
   2   1  -7  134.96    7.83
   2  -1  -7  132.92    7.97
   2  -1   7  146.47    8.31
   2   1   7  147.40    8.55
  -2  -1  -8  867.86   43.94
   2   1  -8  923.18   40.93
   2   1  -8  940.35   41.19
   2   1  -8  871.25   41.75
   2  -1  -8  953.24   41.52
   2   1   8  796.92   41.02
   2  -1   8  841.54   41.17
   2  -1  -8  748.73   41.70
   2   1  -8  832.71   40.72
   2   1  -8  807.51   40.97
   2  -1  -8  725.25   40.72
   2   1   8  801.56   41.57
   2  -1   8  846.09   41.20
  -2   1  -8  900.80   42.90
   2   1   8  847.66   41.51
   2  -1  -9  215.52   13.51
   2   1   9  251.59   13.87
  -2   1   9  240.78   14.45
   2   1  -9  265.86   14.50
  -2  -1  -9  252.66   14.69
   2   1  -9  264.25   13.60
   2  -1   9  261.47   13.92
   2  -1  -9  293.75   14.33
   2   1  -9  307.35   14.06
   2  -1  -9  211.17   14.42
  -2   1  -9  270.17   15.79
  -2   1  -9  294.44   15.90
   2  -1  -9  247.24   14.61
  -2   1  -9  285.97   14.70
  -2  -1  -9  257.54   16.90
   2   1   9  269.10   14.34
   2   1   9  242.19   14.30
   2   1  -9  282.34   13.71
   2   1  -9  242.75   14.59
   2   1  -9  225.11   13.69
   2  -1  -9  297.84   15.19
   2  -1   9  242.84   13.82
  -2  -1  -9  244.40   16.43
   2  -1  10  265.23   14.15
   2   1  10  259.60   14.58
   2   1 -10  257.49   14.96
   2   1 -10  304.73   14.07
  -2   1 -10  289.79   14.94
   2   1  10  253.55   14.15
   2  -1 -10  204.06   13.64
  -2  -1 -10  274.90   14.75
   2   1 -10  285.54   13.97
   2  -1 -10  195.77   14.53
   2   1 -10  238.44   13.93
  -2  -1 -10  271.94   17.50
  -2   1 -10  301.64   16.46
   2   1  10  262.34   14.70
  -2  -1 -10  243.03   14.86
   2  -1 -10  279.45   15.35
  -2  -1 -10  241.75   17.06
  -2   1 -10  277.55   16.29
   2  -1  10  241.07   13.98
   2   1  11  100.48    6.59
   2   1 -11   93.31    6.51
   2  -1  11   92.85    6.32
  -2  -1 -11   88.31    8.76
  -2   1 -11   92.43    7.89
  -2  -1 -11  104.32    9.32
   2  -1 -11   95.08    7.32
  -2   1 -11  109.81    8.50
  -2   1 -11  101.05    6.86
   2   1 -11   90.53    6.98
   2   1 -11   97.62    6.17
   2  -1 -11   67.94    5.87
  -2  -1 -11   93.58    6.70
   2  -1 -11   76.43    6.33
  -2  -1 -11   88.78    6.99
   2   1  11  102.19    6.94
   2  -1  11   88.60    6.22
   2  -1 -11   76.41    6.87
   2   1  11   92.42    6.79
   2   1  12    7.68    1.77
   2   1 -12    5.20    1.44
  -2  -1 -12    8.18    2.92
   2  -1  12    6.98    1.54
   2   1 -12    5.89    1.66
  -2  -1 -12    7.23    2.63
  -2   1 -12    4.41    1.79
   2  -1 -12   11.73    2.08
  -2  -1 -12    4.82    1.60
  -2  -1 -12    4.11    1.29
  -2   1 -12    7.07    1.66
   2  -1 -12    3.88    1.55
   2   1  12    9.26    1.75
   2  -1 -12    5.74    1.85
   2  -1 -12    5.02    1.32
   2   1  12    7.72    1.76
  -2   1 -12    4.90    1.90
   2  -1  12    4.02    1.21
   2   1  13    7.30    1.71
   2  -1 -13    7.90    2.13
  -2  -1 -13    8.57    1.85
  -2  -1 -13    7.16    1.94
  -2   1 -13    6.71    2.26
   2  -1 -13    6.16    1.63
   2   1 -13    5.74    1.51
   2  -1 -13    4.15    1.74
  -2  -1 -13    7.64    2.79
   2  -1  13    7.27    1.61
   2   1 -13    9.46    2.16
  -2  -1 -13    5.26    2.36
   2   1  13    8.71    1.95
   2  -1  13    6.66    1.52
   2   1  13    9.04    2.02
  -2   1 -13    9.40    2.62
  -2   1 -13   10.73    2.05
  -2   1 -14  212.36   13.50
   2  -1 -14  174.14   12.48
   2  -1 -14  178.54   12.58
  -2  -1 -14  185.48   14.21
   2  -1 -14  145.19   11.07
   2   1 -14  221.46   12.73
  -2   1 -14  186.95   11.46
  -2  -1 -14  176.13   11.43
   2   1 -14  173.33   11.23
  -2  -1 -14  165.11   11.83
   2  -1 -15  122.21    9.48
  -2  -1 -15  146.66   12.03
  -2  -1 -15  134.96   10.13
   2   1 -15  167.24   10.76
  -2  -1 -15  133.08    9.51
   2   1 -15  141.62    9.55
  -2   1 -15  141.25    9.51
  -2   1 -15  170.61   11.48
   2  -1 -15  151.94   11.07
   2   1 -16  147.76   10.14
  -2  -1 -16  149.32   10.79
   2   1 -16  192.70   11.62
   2  -1 -16  183.71   12.15
  -2  -1 -16  162.53   10.43
  -2   1 -16  168.93   11.62
  -2  -1 -16  166.86   12.55
   2  -1 -16  134.03   10.23
  -2  -1 -17  223.76   14.54
  -2   1 -17  228.67   13.71
   2  -1 -17  179.03   12.56
  -2  -1 -17  187.66   12.83
   2   1 -17  248.83   13.73
   2  -1 -17  254.36   14.65
   2   1 -17  195.23   12.39
   2  -1 -18   38.09    4.45
   2   1 -18   36.12    3.51
  -2   1 -18   34.78    3.79
   2  -1 -18   33.20    3.66
  -2  -1 -18   31.64    4.10
   2  -1  18   36.98    3.29
   2   1 -18   42.88    4.12
   2  -1  19    7.56    1.28
   2   1  19    9.03    1.51
   2   1 -19    7.72    1.59
  -2   1 -19    8.36    1.53
   2  -1 -19    9.58    1.99
  -2  -1 -19    8.32    1.73
   3  -1   0    0.11    0.29
   3  -1   0    0.36    0.30
  -3  -1   0    0.05    0.29
  -3   1   0    1.07    0.47
   3  -1   0    0.46    0.68
  -3  -1   0    0.34    0.40
   3  -1   0    0.28    0.40
   3  -1   0    0.07    0.36
  -3   1   0    0.55    0.36
   3   1   0    0.18    0.41
   3   1   0    0.14    0.31
   3   1   0    0.29    0.29
  -3  -1   0    0.31    0.27
   3  -1   0    0.07    0.32
   3   1   0    0.40    0.30
   3   1   0   -0.30    0.40
   3   1   1   12.89    1.63
  -3  -1   1   12.71    1.26
   3  -1  -1   15.34    1.54
  -3  -1   1   14.88    1.32
  -3   1   1   15.38    1.40
  -3  -1  -1   14.63    1.45
   3  -1   1   14.53    1.27
   3   1  -1   15.52    1.40
   3   1   1   14.87    1.29
  -3  -1  -1   15.57    1.32
  -3  -1  -1   12.54    1.26
   3   1   1   14.03    1.36
   3  -1  -1   15.93    1.57
   3   1  -1   13.64    1.45
  -3  -1   1   14.60    1.33
   3   1   1   12.14    1.42
   3   1  -1   15.22    1.65
   3  -1   1    9.88    1.69
   3  -1   1   14.50    1.53
   3   1  -1   14.81    1.26
   3   1   1   12.59    1.30
  -3   1  -1   13.02    1.31
   3  -1   1   12.75    1.63
   3  -1  -1   11.64    1.69
  -3   1   1   13.78    1.29
   3   1  -1   13.30    1.32
   3  -1  -1   14.23    1.23
   3  -1   1   12.58    1.39
   3   1   1   10.15    1.43
   3  -1  -1   14.25    1.49
  -3   1  -1   14.57    1.42
   3  -1   1   15.20    1.58
   3  -1  -2  445.03   20.83
   3  -1   2  402.37   21.29
   3   1  -2  422.32   21.06
   3  -1  -2  441.73   21.34
  -3  -1  -2  443.02   20.94
   3  -1   2  420.92   20.85
   3   1  -2  430.29   20.81
  -3  -1  -2  499.83   21.38
  -3   1   2  438.85   21.10
   3  -1  -2  425.96   21.31
  -3  -1   2  392.28   20.94
  -3   1   2  420.83   20.89
   3  -1  -2  369.55   21.64
   3   1  -2  439.53   21.08
   3   1  -2  456.92   21.64
  -3   1  -2  473.28   21.27
   3   1   2  422.17   20.89
   3  -1  -2  444.65   21.36
  -3   1  -2  414.50   21.08
   3   1   2  395.00   21.49
   3  -1   2  402.79   21.62
   3   1  -2  452.18   21.29
  -3  -1  -2  408.33   20.99
  -3  -1   2  407.41   20.84
  -3  -1  -3   52.61    3.55
   3   1  -3   47.91    3.58
  -3   1   3   47.68    3.11
   3   1  -3   49.30    3.01
   3   1  -3   54.01    3.42
  -3   1  -3   64.29    3.61
  -3   1  -3   49.94    3.41
   3  -1  -3   49.12    3.45
   3   1   3   48.39    3.66
   3   1   3   56.37    3.22
   3  -1   3   50.66    3.57
   3  -1  -3   49.08    3.45
  -3  -1   3   43.05    3.17
   3   1  -3   51.12    3.29
   3  -1  -3   49.21    3.84
   3  -1   3   46.40    3.05
  -3  -1  -3   51.67    3.33
  -3  -1  -3   50.21    3.14
   3  -1  -3   46.27    2.97
   3   1  -3   46.02    3.22
   3  -1   3   45.63    3.65
   3  -1  -3   52.43    3.51
  -3   1  -4 1234.34   59.54
  -3  -1   4 1020.90   59.10
  -3  -1  -4 1326.80   59.78
  -3   1  -4 1589.46   59.80
   3  -1  -4  967.15   59.66
   3  -1  -4 1217.95   59.54
   3   1  -4 1252.47   59.24
   3   1  -4 1223.13   59.28
   3   1   4 1203.17   59.82
   3  -1   4 1275.90   59.70
   3   1  -4 1249.87   58.81
   3  -1   4 1341.07   59.95
   3   1  -4 1200.22   59.70
  -3  -1  -4 1265.18   59.33
   3  -1   4 1343.16   59.68
   3   1   4 1176.05   58.96
   3   1   4 1284.35   59.60
   3  -1  -4 1257.35   58.83
   3  -1   4 1252.54   58.94
  -3   1  -5   41.77    3.23
   3  -1   5   43.61    3.16
   3   1  -5   36.61    2.82
  -3   1  -5   49.16    3.32
  -3  -1  -5   46.97    3.47
   3  -1  -5   30.60    2.87
   3   1  -5   36.44    2.83
  -3  -1  -5   39.84    2.96
   3   1  -5   33.73    3.06
   3  -1  -5   27.01    3.04
   3   1   5   36.52    3.20
   3   1   5   43.19    3.21
   3  -1   5   36.75    3.03
   3  -1   5   40.51    3.23
  -3   1  -6 1349.51   70.44
   3  -1   6 1548.89   69.35
  -3   1  -6 1721.87   69.72
  -3  -1  -6 1274.27   71.32
   3  -1  -6 1120.50   69.42
   3   1  -6 1362.81   69.51
   3   1  -6 1359.30   69.02
   3  -1  -6 1448.61   69.34
   3   1  -6 1565.23   68.98
   3   1   6 1553.03   69.55
   3   1   6 1442.62   69.65
  -3   1  -6 1396.97   69.69
   3  -1   6 1442.73   69.24
  -3  -1  -6 1377.75   69.12
  -3  -1  -6 1517.43   69.93
   3  -1   6 1489.36   69.45
   3   1   7  127.43    7.33
  -3   1  -7  118.93    7.67
  -3  -1  -7  104.78    6.79
   3  -1   7  117.20    7.05
  -3   1   7   94.33    6.96
  -3   1  -7  119.09    8.27
   3  -1   7  131.77    7.09
   3   1  -7  107.04    7.18
   3   1  -7  109.09    6.72
   3  -1  -7   87.69    7.12
   3   1   7  115.28    7.30
  -3  -1  -7  128.08    7.78
   3  -1   7  107.87    6.80
   3  -1  -7  108.61    7.01
   3   1  -7  115.31    6.64
  -3  -1  -7  109.64    8.95
   3  -1   8    4.98    1.13
   3   1  -8    4.57    1.32
  -3  -1  -8    6.24    1.36
  -3   1   8    4.75    1.29
  -3   1  -8    5.74    1.43
   3   1   8    3.76    0.94
   3  -1  -8    4.09    1.31
   3  -1  -8    6.14    1.33
   3  -1  -8    5.54    1.45
  -3  -1  -8    2.90    1.64
   3   1  -8    5.89    1.32
   3   1   8    5.83    1.34
   3   1   8    4.77    1.26
  -3   1  -8    5.53    1.66
   3  -1   8    8.07    1.32
   3   1  -8    7.16    1.16
   3  -1  -8    5.73    1.23
   3   1  -8    6.15    1.18
   3  -1   8    4.56    1.15
  -3  -1  -9   43.08    5.72
  -3  -1  -9   50.00    6.16
   3  -1  -9   37.97    4.29
   3  -1  -9   36.99    4.15
   3   1  -9   52.25    3.81
   3   1  -9   42.30    4.40
   3   1  -9   49.49    3.87
   3  -1  -9   58.61    4.35
  -3  -1  -9   49.18    4.32
  -3   1  -9   50.14    5.41
   3   1  -9   44.05    4.14
   3  -1   9   48.31    4.01
   3  -1   9   51.23    3.99
   3   1   9   52.07    4.40
  -3   1  -9   48.07    4.36
   3   1   9   53.65    4.40
  -3   1  -9   51.76    5.27
  -3  -1 -10  976.97   50.05
   3  -1 -10  792.04   50.15
   3   1 -10  978.40   50.15
  -3   1 -10 1011.71   52.08
   3   1  10 1103.12   50.32
   3  -1 -10 1066.46   51.35
  -3   1 -10 1010.71   52.04
   3   1 -10  956.72   50.55
   3  -1 -10 1127.79   50.09
   3   1  10 1028.19   50.24
   3  -1 -10  859.04   50.22
  -3   1 -10 1034.29   50.29
  -3  -1 -10  897.21   53.27
   3  -1  10 1039.79   49.52
   3   1 -10 1076.48   49.50
   3   1 -10 1090.44   49.39
   3  -1  10  982.39   49.56
  -3  -1 -10  937.98   53.34
   3  -1 -11   25.99    3.75
  -3   1 -11   33.11    4.58
  -3   1 -11   29.72    3.52
   3   1 -11   44.29    3.51
  -3  -1 -11   29.30    5.11
   3   1  11   35.75    3.77
  -3  -1 -11   27.16    3.36
   3   1 -11   23.40    3.41
   3  -1  11   29.19    3.19
  -3  -1 -11   30.62    5.17
  -3   1 -11   29.82    4.40
   3   1  11   32.12    3.58
   3  -1  11   34.61    3.30
  -3   1 -12  340.29   20.94
   3  -1  12  335.01   18.50
   3   1 -12  359.09   19.86
  -3   1 -12  368.71   21.48
   3  -1 -12  277.10   19.41
  -3   1 -12  335.98   19.10
  -3  -1 -12  304.85   18.86
   3   1  12  361.52   19.41
   3  -1  12  339.88   18.61
  -3  -1 -12  315.61   22.19
  -3  -1 -12  360.99   23.08
   3   1  12  389.74   19.61
  -3   1 -13    4.99    1.66
   3  -1 -13    1.44    1.31
   3   1 -13    3.27    1.53
  -3   1 -13    3.67    1.88
  -3  -1 -13    4.66    1.51
  -3  -1 -13    2.74    2.08
   3  -1 -14  202.78   14.17
  -3   1 -14  229.68   14.92
  -3   1 -14  209.89   13.08
   3   1 -14  227.81   13.97
  -3  -1 -14  238.32   16.50
  -3  -1 -14  195.84   12.99
  -3   1 -15   10.04    2.05
   3  -1 -15   10.42    2.53
  -3  -1 -15   10.97    3.19
  -3  -1 -15    7.01    1.88
   3  -1  15   13.06    2.27
   3   1 -15   10.96    2.33
  -3   1 -15   12.18    2.79
   3  -1 -16    2.01    1.49
   3   1 -16    2.34    1.44
  -3   1 -16    1.54    1.37
  -3  -1 -16    0.95    0.83
  -3   1 -16    1.08    0.93
   3  -1  16    1.94    1.15
  -3  -1 -16    2.32    1.67
   3  -1 -17   -0.26    1.35
  -3  -1 -17    0.26    1.23
   3   1 -17    0.42    1.01
  -3   1 -17    2.16    0.89
  -3  -1 -17    0.17    0.63
   3  -1  17    0.14    0.80
   3   1  17    0.16    0.87
  -3   1 -17   -0.21    1.01
   3   1 -18   66.97    5.19
   3  -1 -18   70.83    5.88
  -3   1 -18   54.93    4.69
   3  -1  18   54.24    4.19
  -3  -1 -18   50.49    4.38
   3   1  18   60.97    4.48
  -3  -1 -18   56.00    5.09
   4   1   0  986.36   47.50
  -4   1   0  874.23   47.18
  -4   1   0 1101.99   47.67
  -4  -1   0 1141.17   47.53
   4  -1   0  762.04   48.35
   4   1   0  974.09   48.32
   4  -1   0 1021.76   48.05
   4  -1   0 1030.83   48.05
   4  -1   0  939.52   47.73
  -4  -1   0  963.75   47.26
   4   1   0  995.99   47.52
   4   1   0 1006.51   47.16
   4  -1   0  950.62   47.05
  -4  -1  -1   29.41    2.31
  -4  -1  -1   22.75    2.04
  -4  -1   1   23.91    2.11
   4  -1  -1   23.36    2.42
   4   1  -1   30.61    2.38
   4   1   1   21.62    2.10
  -4  -1   1   23.97    2.08
   4   1  -1   27.24    2.03
  -4   1  -1   21.47    2.04
   4  -1   1   24.35    2.44
  -4   1   1   27.72    2.34
  -4   1  -1   26.50    2.28
   4   1  -1   25.03    2.24
  -4  -1  -1   23.99    2.05
   4  -1   1   23.89    2.49
   4  -1   1   19.99    2.18
   4  -1   1   20.32    2.76
   4   1   1   23.46    1.96
   4  -1  -1   23.07    2.44
  -4   1   1   21.27    2.01
   4   1   1   23.24    2.16
   4   1   1   23.69    2.65
   4   1  -1   21.53    2.51
   4  -1  -1   21.38    2.82
   4  -1  -1   24.17    2.42
   4  -1  -1   22.18    1.89
   4  -1   1   23.48    1.95
   4   1   2  760.76   41.60
   4  -1   2  861.63   42.23
   4   1   2  768.08   42.44
  -4   1  -2  798.03   41.62
   4   1   2  904.40   41.46
   4   1  -2  900.37   41.35
   4   1  -2  896.21   41.88
   4   1  -2  919.06   41.85
   4  -1  -2  727.21   42.75
   4  -1  -2  951.13   42.47
  -4   1  -2 1024.52   42.02
  -4  -1  -2 1055.21   42.08
  -4  -1   2  817.77   41.59
  -4  -1  -2  779.58   41.45
   4  -1   2  619.88   42.53
   4   1   2  744.46   41.58
   4   1  -2  921.98   41.89
   4  -1   2  863.97   42.20
   4   1  -2  901.67   42.70
   4   1   2  795.95   42.23
   4  -1  -2  856.56   42.18
   4  -1  -2  970.99   42.48
  -4   1   2  775.11   41.40
  -4   1   2  967.18   41.91
   4  -1   2  813.07   42.49
  -4  -1  -2  814.75   41.48
   4  -1  -2  893.10   41.32
   4  -1   2  935.24   41.47
  -4   1  -3   41.36    3.31
   4   1  -3   49.68    3.97
  -4  -1  -3   41.22    3.11
  -4   1   3   33.66    2.92
  -4  -1   3   44.49    3.28
   4  -1  -3   33.99    3.78
  -4   1  -3   62.99    3.76
   4   1   3   39.01    3.20
  -4  -1  -3   43.21    3.20
  -4   1   3   49.30    3.42
   4  -1   3   44.15    4.31
   4  -1   3   44.60    3.64
  -4  -1  -3   56.95    3.71
   4  -1  -3   47.35    3.75
   4   1   3   43.50    3.05
   4   1  -3   45.24    3.36
   4  -1   3   45.90    3.62
   4   1   3   39.54    3.20
   4   1  -3   41.82    3.32
   4  -1  -3   47.06    3.71
   4   1   3   43.65    3.92
   4  -1  -3   41.38    2.93
   4   1  -3   42.92    2.94
   4   1   3   47.41    3.82
   4  -1   3   43.98    3.85
   4   1  -3   45.75    3.37
   4  -1   3   45.12    3.08
   4   1   4   40.13    2.87
   4   1  -4   36.08    2.64
  -4   1   4   45.02    3.23
   4   1  -4   43.85    3.27
  -4   1  -4   39.68    3.26
  -4  -1  -4   42.98    3.36
   4  -1  -4   31.09    3.60
   4   1  -4   36.17    3.01
   4   1   4   40.07    3.54
  -4   1  -4   52.75    3.52
   4   1  -4   39.20    3.59
   4  -1   4   38.50    3.56
   4  -1  -4   40.10    3.45
  -4  -1   4   34.85    3.01
   4  -1   4   36.84    2.78
   4  -1  -4   35.47    2.65
  -4  -1  -4   34.68    2.95
   4   1   5    2.43    1.00
   4   1  -5    1.37    0.62
  -4   1  -5    2.29    0.92
   4  -1  -5    1.14    0.86
  -4  -1  -5    1.67    0.83
   4  -1   5    2.26    0.94
   4   1  -5    4.72    1.00
  -4   1   5    2.15    0.73
  -4   1  -5    0.33    0.60
   4   1  -5    2.29    0.92
  -4  -1  -5    1.83    0.71
   4  -1  -5    1.64    0.79
  -4  -1   5    0.86    0.56
   4   1  -6  505.65   28.85
  -4   1  -6  700.95   28.26
  -4   1  -6  553.51   28.07
   4  -1  -6  587.71   28.09
   4  -1  -6  547.87   28.91
   4  -1   6  528.72   27.48
   4  -1  -6  569.71   28.19
   4   1  -6  574.02   27.66
   4  -1  -6  420.00   28.17
  -4  -1  -6  665.85   28.60
  -4  -1   6  425.69   27.16
   4  -1   6  603.43   28.38
   4   1  -6  522.51   27.98
   4  -1  -6  446.79   28.71
   4   1  -6  563.75   28.80
   4   1  -6  548.94   27.36
   4   1   6  508.61   27.41
   4   1   6  615.90   28.41
   4   1  -6  525.66   28.23
   4  -1   6  567.80   27.87
  -4   1   6  616.76   27.71
  -4  -1  -6  487.37   27.36
   4  -1   6  598.69   28.25
   4  -1  -7    1.07    0.90
  -4  -1  -7    3.11    1.19
  -4  -1  -7    1.89    1.64
  -4   1  -7    1.89    1.23
  -4   1  -7    2.82    1.11
   4   1  -7    1.10    1.00
  -4   1   7    0.47    0.61
   4   1  -7    1.61    0.98
   4   1   7    2.05    0.75
   4  -1  -7    1.66    0.85
   4   1  -7    1.18    0.58
   4  -1   7    0.60    0.68
   4   1  -7    0.98    0.80
   4  -1  -7    1.91    0.92
   4  -1  -7    1.70    1.10
   4  -1   7    1.20    0.68
  -4  -1  -7    1.27    0.72
   4  -1   7    2.03    1.04
   4  -1  -7    1.93    1.08
   4   1  -7    1.58    0.86
   4   1  -7    1.78    0.77
   4  -1   7    4.03    1.06
   4   1   7    2.73    1.11
   4  -1   8  427.29   21.09
  -4  -1  -8  458.76   24.43
  -4   1  -8  420.46   22.65
   4   1  -8  369.15   21.71
   4  -1  -8  388.30   20.85
  -4   1   8  270.04   20.41
   4  -1   8  389.56   20.46
   4   1  -8  416.63   20.24
   4   1  -8  398.70   21.72
   4   1   8  376.30   20.21
   4   1  -8  381.42   20.38
   4  -1  -8  404.40   21.03
   4  -1   8  454.57   21.12
   4   1  -8  377.37   20.99
   4  -1  -8  326.73   21.66
  -4   1  -8  399.77   21.26
  -4  -1  -8  409.37   21.20
   4  -1  -8  307.61   21.08
   4   1  -8  375.11   21.10
   4   1   8  453.42   21.42
   4  -1  -8  337.98   21.39
  -4  -1  -8  481.46   22.01
   4   1   9    2.28    0.86
  -4  -1  -9    2.31    1.81
   4  -1  -9    1.25    0.87
   4   1  -9    2.54    0.85
   4   1  -9    2.63    1.08
   4  -1  -9    1.43    1.03
   4   1   9    0.93    0.91
  -4   1  -9    0.39    0.86
   4   1  -9    1.21    0.80
   4  -1  -9    1.22    1.14
  -4  -1  -9    2.29    1.15
   4  -1   9    1.45    1.03
   4   1  -9    0.29    0.57
   4  -1   9    2.20    1.17
   4   1  -9    0.24    0.96
  -4   1  -9    1.99    1.39
   4  -1  -9    0.25    0.98
   4  -1   9    0.73    0.69
   4  -1 -10  201.52   15.33
   4   1  10  291.55   15.58
   4   1 -10  280.64   14.55
   4   1 -10  263.28   16.00
   4  -1 -10  263.27   15.19
   4  -1 -10  207.38   15.33
   4   1 -10  242.36   15.24
   4   1 -10  256.40   14.54
   4   1  10  242.27   14.24
   4  -1 -10  289.73   15.36
   4   1 -10  247.08   15.13
  -4   1 -10  247.33   15.21
  -4   1 -10  269.39   16.96
   4  -1  10  291.18   15.20
  -4  -1 -10  248.24   15.16
   4  -1  10  264.35   14.88
  -4   1 -10  281.93   17.05
  -4  -1 -10  290.02   18.68
  -4  -1 -10  286.11   18.84
   4   1 -11   21.17    2.59
  -4  -1 -11   19.86    4.33
   4   1 -11   17.36    2.87
  -4   1 -11   22.46    3.83
  -4  -1 -11   22.20    4.42
   4  -1 -11   20.64    2.90
   4  -1 -11   17.02    3.10
   4  -1  11   21.05    2.80
  -4   1 -11   27.21    4.12
  -4   1 -11   21.51    3.12
  -4  -1 -11   20.23    2.94
   4   1 -11   20.27    2.62
   4   1  11   21.18    2.96
   4  -1 -11   13.93    2.87
   4   1 -11   19.64    3.22
   4  -1  11   24.00    3.04
   4   1 -12   47.70    5.09
  -4   1 -12   45.68    4.60
   4  -1  12   44.55    4.34
  -4  -1 -12   47.43    6.52
  -4  -1 -12   41.04    4.48
   4  -1 -12   42.83    5.09
  -4   1 -12   42.27    5.42
  -4  -1 -13   47.20    6.31
  -4   1 -13   44.73    5.28
  -4   1 -13   30.03    3.76
   4   1 -13   44.73    4.84
  -4  -1 -13   37.78    4.15
   4  -1 -13   35.22    4.65
   4  -1  13   39.76    4.05
  -4   1 -14  162.26   11.56
   4  -1 -14  162.93   11.54
  -4  -1 -14  174.74   12.90
   4  -1  14  160.33   10.03
   4   1 -14  186.41   11.48
  -4   1 -14  138.67   10.00
  -4  -1 -14  131.76    9.99
   4  -1 -15   21.94    3.53
  -4  -1 -15   16.55    3.40
   4   1 -15   18.10    2.99
  -4   1 -15   11.59    2.14
   4  -1  15   13.77    2.29
  -4   1 -15   21.69    3.40
  -4  -1 -15   13.67    2.38
  -4   1 -16  220.52   13.90
   4   1 -16  302.18   15.51
  -4  -1 -16  251.14   15.64
  -4  -1 -16  220.23   14.05
  -4   1 -16  254.23   14.91
   4  -1  16  245.63   13.86
   4  -1 -16  274.98   15.89
   4  -1 -17   33.08    3.97
   4  -1  17   29.00    2.86
   4   1 -17   41.39    3.89
  -4   1 -17   26.41    2.93
  -4  -1 -17   26.37    2.99
   4   1  17   29.25    3.25
  -4  -1 -17   28.62    3.52
  -4   1 -17   26.03    3.07
   4  -1  17   34.96    3.37
   5  -1   0    0.68    0.48
   5   1   0    0.42    0.44
   5  -1   0    3.67    1.15
   5  -1   0    0.15    0.55
  -5   1   0    0.11    0.51
  -5  -1   0   -0.22    0.57
   5  -1   0   -0.25    1.35
  -5   1   0    1.05    0.78
  -5  -1   0    1.11    0.64
   5   1   0    0.59    0.69
   5  -1   0    0.26    0.79
   5   1   0    0.20    0.70
   5   1   0    0.62    0.54
   5   1   0    0.13    0.39
   5  -1   0    0.50    0.67
   5  -1   0    1.13    0.62
   5   1   0    0.12    0.41
   5  -1   1   47.26    4.06
   5   1   1   44.37    3.78
   5   1  -1   49.32    3.43
  -5   1  -1   40.70    3.56
  -5  -1  -1   39.00    3.46
  -5  -1   1   44.13    3.64
   5  -1   1   35.14    4.54
   5   1  -1   54.65    4.87
   5   1  -1   51.89    3.99
   5   1  -1   48.23    3.81
  -5   1   1   57.34    4.02
  -5  -1  -1   62.94    4.01
   5   1   1   44.79    4.45
   5  -1  -1   37.14    4.72
   5  -1  -1   45.76    3.72
   5   1  -1   52.19    4.72
   5  -1   1   52.40    3.81
   5  -1   1   37.19    4.63
   5   1   1   41.35    4.29
   5   1   1   45.20    3.79
  -5   1   1   42.42    3.55
   5  -1  -1   55.36    4.58
   5  -1  -1   42.33    4.88
   5   1  -1   50.26    3.97
  -5   1  -1   59.77    4.05
   5   1   1   45.22    3.38
   5  -1   1   51.03    4.32
   5  -1   1   48.50    3.45
   5  -1   1   45.79    4.01
   5  -1  -1   46.72    4.18
   5  -1   1   55.40    4.49
   5   1   1   46.03    3.69
   5  -1  -1   51.84    3.48
   5  -1  -1   53.79    4.51
   5  -1   2  188.17   10.04
   5  -1  -2  218.15   11.67
   5  -1  -2  162.53   10.23
   5  -1   2  198.28   11.25
   5   1   2  177.28   10.49
  -5   1  -2  176.71   10.41
  -5   1   2  144.29    9.98
  -5  -1  -2  159.91   10.11
  -5  -1   2  170.05   10.32
  -5  -1  -2  207.08   10.60
  -5   1   2  206.70   10.70
   5   1   2  191.68   10.44
  -5   1  -2  234.89   10.90
   5   1   2  194.28   10.11
   5  -1  -2  225.78   11.78
   5   1   2  177.90   10.43
   5   1  -2  191.23   11.84
   5   1  -2  161.91   10.28
   5  -1  -2  155.76   11.84
   5   1  -2  201.51   10.82
   5  -1   2  190.13   10.85
   5  -1   2  150.73   11.52
   5   1   2  170.03   11.24
   5   1  -2  210.91   10.89
   5  -1  -2  183.01    9.90
   5  -1   2  147.61   11.64
   5   1  -2  202.24   11.79
   5   1  -2  183.50    9.92
   5   1   2  173.64   11.39
   5  -1  -2  162.86   12.15
   5  -1   2  199.85   10.47
   5  -1   2  163.59   10.53
   5  -1   2  202.09   11.21
   5  -1   3   89.98    6.08
   5   1   3   78.33    5.38
   5   1  -3   78.64    5.50
   5  -1   3   70.85    5.41
   5   1   3   75.56    6.02
  -5   1  -3   69.69    5.30
  -5  -1  -3   72.52    5.14
  -5  -1   3   61.64    5.07
   5   1  -3   83.29    5.63
  -5   1   3   55.28    4.79
  -5   1  -3   96.32    5.69
   5   1  -3   86.02    5.67
  -5   1   3   93.71    5.69
   5   1   3   92.35    5.23
   5   1   3   76.87    6.19
  -5  -1  -3   90.06    5.57
   5  -1  -3   86.09    6.22
   5   1   3   75.66    5.28
   5  -1   3   82.82    5.84
   5   1  -3   69.90    5.24
   5  -1  -3   60.58    6.50
   5   1  -3   86.87    6.70
   5   1   3   77.38    5.44
   5  -1   3   67.23    6.29
   5  -1  -3   64.07    6.45
   5  -1   3   84.23    6.27
   5  -1   3   69.99    5.37
   5   1  -3   85.83    6.44
   5  -1  -3   87.50    6.25
   5  -1  -3   70.88    5.17
   5  -1   3   69.30    6.54
   5  -1   3   89.77    5.41
   5   1   3   76.16    5.19
   5  -1   3   75.47    4.95
   5   1  -3   73.06    4.81
   5  -1  -3   71.07    4.75
   5  -1  -4  179.08   10.69
   5  -1   4  220.91   12.16
   5   1  -4  194.39   12.46
   5   1  -4  216.61   13.76
   5   1  -4  198.67   10.79
   5  -1  -4  224.58   13.58
  -5  -1   4  155.92   11.14
   5  -1   4  193.00   12.72
   5   1  -4  213.24   13.04
   5  -1  -4  221.06   11.87
  -5   1   4  239.11   11.86
  -5   1  -4  248.42   11.90
  -5  -1  -4  234.05   11.85
   5   1   4  212.59   12.71
   5  -1  -4  238.33   12.76
   5   1  -4  216.27   11.82
   5   1  -4  198.94   11.69
   5  -1  -4  169.10   12.84
   5   1   4  189.95   11.44
   5  -1   4  192.81   11.55
  -5   1  -4  183.11   11.52
   5  -1  -4  183.69   13.38
   5   1   4  190.84   11.33
   5  -1   4  232.35   12.72
   5   1   4  194.47   12.17
   5  -1   4  232.14   12.16
   5   1   4  199.92   11.37
   5  -1   4  167.24   11.23
   5  -1   4  204.21   13.24
   5   1  -5   89.44    7.85
   5  -1  -5   99.70    7.88
  -5  -1   5   71.74    5.99
   5   1   5   98.78    7.03
   5   1   5   89.27    6.09
   5   1  -5   99.30    7.62
   5  -1  -5   67.36    7.04
  -5   1  -5  113.39    6.65
  -5  -1  -5   99.96    6.62
   5  -1  -5  114.40    7.47
   5   1   5  105.11    7.09
   5  -1   5   80.39    6.10
   5   1   5   82.78    6.11
   5   1  -5   89.66    7.10
   5  -1   5  100.59    7.88
   5   1  -5   95.18    6.48
   5  -1  -5   83.51    7.81
   5   1   5   95.82    7.30
   5  -1   5   94.30    6.55
   5  -1   5   94.50    7.35
   5  -1  -5   94.05    6.54
   5   1  -5   81.45    6.34
  -5   1  -5   88.65    6.49
   5  -1   5  110.04    7.29
  -5   1   5  103.42    6.43
   5  -1   5   97.60    6.70
   5   1   5   87.59    6.11
   5  -1  -6   25.83    3.71
  -5   1  -6   24.10    2.95
  -5  -1   6   14.45    2.27
   5   1   6   22.90    3.00
   5  -1  -6   17.54    3.22
   5  -1  -6   21.80    2.76
  -5   1   6   27.88    2.78
  -5   1  -6   25.75    2.77
  -5  -1  -6   27.29    3.05
   5   1  -6   22.60    3.33
   5   1   6   20.99    2.51
   5   1  -6   19.87    3.45
   5  -1  -6   23.58    3.12
   5  -1   6   27.58    3.20
   5   1  -6   21.21    2.65
   5  -1  -6   21.87    3.67
   5  -1   6   26.64    2.93
   5   1   6   23.14    2.51
   5  -1   6   21.92    2.70
   5  -1   6   23.44    3.33
   5   1   6   19.62    2.41
   5   1  -6   21.73    3.10
   5  -1   6   21.66    2.54
   5   1  -6   26.53    3.02
   5   1   6   23.59    3.20
   5   1   6   25.54    3.07
   5   1  -7  104.65    8.72
   5  -1  -7  100.40    8.55
  -5  -1  -7  131.59    8.22
   5   1   7  107.12    7.19
   5  -1  -7  101.69    7.49
  -5   1  -7  113.39    8.80
  -5  -1  -7  138.68   10.23
   5  -1   7  120.00    8.48
   5  -1   7  127.40    8.15
   5  -1  -7  114.98    8.23
   5   1  -7  105.88    7.44
   5  -1  -7   84.61    8.49
   5   1  -7  101.42    8.32
   5  -1  -7   96.77    8.52
   5  -1   7  121.66    7.64
   5   1   7   95.46    6.91
   5   1   7  108.06    7.87
   5   1  -7  101.99    8.06
   5  -1   7  102.57    7.07
   5   1   7  126.17    8.14
   5   1  -7  103.33    7.61
  -5   1   8    5.95    1.72
   5   1  -8    0.20    0.72
   5   1  -8    5.75    1.88
  -5  -1  -8    1.47    1.78
  -5   1  -8    1.14    1.24
   5  -1  -8    2.00    1.44
   5  -1   8    3.98    1.67
   5   1  -8    0.80    1.11
   5  -1  -8    1.31    1.30
  -5  -1  -8   -0.21    0.94
   5  -1  -8    0.60    1.00
   5  -1   8    6.40    1.39
   5   1   8    1.04    1.20
   5   1   8    0.61    0.92
   5   1   8    1.19    0.73
   5   1  -8    0.69    0.76
   5  -1   8   -0.37    0.94
   5  -1  -8   -0.19    0.73
   5   1  -8    0.24    0.80
   5  -1  -8   -0.67    1.12
   5  -1   8    0.38    0.76
   5  -1  -9   10.94    2.74
  -5   1   9    9.18    2.27
  -5  -1  -9   24.67    4.38
   5   1  -9   20.23    3.44
   5   1  -9   15.18    2.57
   5  -1  -9   13.23    2.95
   5  -1  -9   15.17    2.55
   5   1   9   16.38    2.25
   5  -1   9   16.86    2.29
   5   1   9   20.46    3.00
   5   1  -9   14.87    2.37
   5  -1   9   21.39    3.25
   5   1  -9   19.06    3.05
   5  -1   9   22.59    2.93
   5   1   9   19.63    2.88
  -5   1  -9   21.21    3.55
   5  -1  -9   17.77    2.85
   5  -1   9   19.97    2.78
   5  -1 -10    6.97    2.26
   5   1 -10    7.79    1.90
  -5  -1 -10   11.15    3.15
  -5   1 -10   11.91    2.88
   5  -1  10   11.75    2.55
   5  -1  10    8.83    2.05
  -5   1 -10    7.89    1.95
   5   1 -10    9.23    2.39
   5  -1 -10    7.91    1.92
   5   1  10   10.55    1.82
   5   1  10   10.21    2.27
   5  -1 -11  138.23   11.06
   5   1 -11  155.03   11.20
  -5  -1 -11  141.96   10.29
   5  -1  11  162.40   10.20
   5   1  11  151.75    9.51
   5  -1 -11  149.79   10.42
  -5   1 -11  150.67   10.41
   5   1  11  147.87   10.46
   5  -1  11  173.31   11.06
  -5  -1 -11  197.15   13.54
  -5   1 -11  176.14   11.88
   5   1 -11  131.68   10.04
   5   1 -12   89.61    7.66
   5  -1 -12   80.52    7.70
  -5  -1 -12   92.21    8.84
  -5  -1 -12   76.25    6.78
   5   1 -12   88.44    7.09
  -5   1 -12   81.89    6.86
   5   1  12   84.05    7.11
   5  -1  12   94.99    7.46
   5  -1  12   97.75    6.93
   5  -1 -12   93.23    7.34
  -5   1 -12   89.24    7.87
   5  -1 -13   59.69    6.24
  -5  -1 -13   68.24    7.12
  -5   1 -13   56.74    5.91
   5   1 -13   67.64    6.19
  -5   1 -13   50.73    5.11
  -5  -1 -13   56.08    5.34
   5   1  13   61.16    5.66
   5  -1  13   69.32    5.92
   5  -1  13   59.40    5.18
   5  -1 -14  114.07    8.75
   5   1 -14  119.57    8.36
  -5  -1 -14  103.04    8.73
  -5   1 -14   92.58    7.76
  -5   1 -14   87.81    7.07
   5  -1  14  106.63    7.18
  -5  -1 -14   89.57    7.24
   5   1  14  100.69    7.67
   5  -1  14  105.74    7.71
   5  -1  15    0.43    0.78
   5  -1  15    1.44    1.16
   5   1 -15    0.85    1.00
  -5   1 -15    0.99    0.99
  -5  -1 -15    0.89    0.87
   5   1  15    1.12    1.08
   5  -1 -15    0.26    1.18
  -5  -1 -15    0.74    1.24
  -5   1 -15    2.20    1.21
   5   1 -16    4.69    1.52
   5  -1 -16    6.16    2.02
   5  -1  16    5.88    1.29
   5  -1  16    4.53    1.33
  -5   1 -16    3.43    1.09
  -5  -1 -16    4.50    1.22
   5   1  16    3.86    1.32
  -5   1 -16    4.31    1.33
  -5  -1 -16    2.60    1.30
   6  -1   0    1.75    0.71
   6   1   0    2.82    0.90
  -6   1   0    1.99    0.98
  -6  -1   0    2.14    0.95
   6  -1   0    2.04    1.65
   6   1   0    3.34    1.45
   6  -1   0    3.92    1.39
   6   1   0    1.29    1.03
  -6   1   0    1.34    0.88
   6   1   0    2.40    1.01
   6   1   0    3.21    1.04
   6  -1   0    1.09    0.83
   6   1   0    2.18    0.90
   6  -1   0    1.82    1.15
   6   1  -1  202.11   10.91
  -6  -1  -1  233.16   11.58
   6  -1  -1  154.24   13.22
   6   1   1  187.92   11.26
  -6   1   1  153.85   11.04
  -6  -1  -1  173.91   11.32
   6  -1  -1  196.33   10.87
   6  -1   1  214.90   12.70
  -6   1  -1  174.74   11.32
  -6   1   1  241.88   11.99
   6  -1   1  204.77   11.00
   6  -1  -1  236.71   13.25
   6   1   1  190.33   11.64
   6  -1   1  229.78   12.94
   6   1  -1  213.23   12.05
   6  -1  -1  188.23   11.27
   6   1   1  213.75   11.05
   6   1  -1  176.50   11.18
   6   1  -1  200.06   13.01
   6   1   1  198.78   12.93
   6  -1   1  164.89   13.23
   6  -1  -1  174.63   13.71
   6   1  -1  205.65   13.25
   6  -1   1  167.37   13.21
   6   1   1  206.65   13.00
   6  -1  -1  226.51   13.13
  -6   1  -1  245.22   12.07
   6   1  -1  197.24   11.86
   6  -1   1  202.67   11.34
  -6  -1   1  147.83   11.04
   6  -1   1  189.15   12.08
   6   1   1  195.73   11.70
   6  -1   2   23.86    2.42
   6  -1   2   25.07    3.30
   6   1   2   22.47    2.81
  -6   1  -2   19.72    2.65
  -6   1   2   17.69    2.42
  -6  -1  -2   17.19    2.46
   6  -1  -2   22.33    2.28
   6   1  -2   23.89    2.95
  -6   1   2   34.38    3.23
  -6   1  -2   31.99    3.07
   6  -1  -2   15.89    3.41
   6  -1  -2   24.12    3.51
   6  -1   2   29.81    3.50
   6   1  -2   22.95    3.59
   6  -1  -2   29.58    3.76
   6   1  -2   22.71    3.55
   6   1   2   23.21    2.55
   6  -1   2   23.45    2.98
   6   1   2   22.54    2.36
   6   1  -2   19.47    2.49
   6   1   2   24.98    2.87
   6  -1  -2   19.02    3.93
   6   1   2   21.06    3.30
   6  -1   2   26.15    3.08
   6  -1   2   24.33    2.60
   6  -1   2   18.61    3.53
   6  -1   2   21.01    3.72
   6   1   2   24.80    3.50
  -6  -1   2   19.23    2.58
   6  -1  -2   19.94    2.47
   6   1  -2   26.11    2.42
  -6  -1  -2   21.61    2.56
   6   1  -2   25.22    3.02
   6   1  -3   49.85    3.82
   6   1   3   49.40    4.39
   6  -1  -3   69.73    5.98
   6   1  -3   54.88    4.78
   6  -1   3   57.06    5.06
  -6  -1  -3   56.95    4.48
  -6   1  -3   48.15    4.43
  -6  -1  -3   44.97    4.20
  -6  -1   3   37.44    4.08
   6  -1   3   52.28    4.14
   6   1   3   51.24    4.15
  -6   1   3   62.22    4.74
  -6   1  -3   66.49    4.80
   6  -1  -3   49.56    6.11
   6   1   3   52.69    3.99
   6   1   3   47.63    4.32
   6  -1   3   50.03    5.83
   6   1   3   56.40    5.52
   6  -1  -3   49.14    3.81
   6   1   3   50.56    4.37
   6  -1   3   52.86    4.02
   6  -1  -3   43.97    5.95
   6   1  -3   59.95    5.89
   6  -1   3   51.54    5.64
   6   1   3   56.59    5.36
   6  -1   3   53.42    4.66
   6  -1   3   59.95    5.10
   6  -1  -3   46.11    4.15
   6   1  -3   53.49    5.53
   6  -1   3   45.30    4.44
   6   1  -3   45.61    4.16
   6  -1   4   18.86    2.75
   6   1   4   12.13    1.96
  -6  -1   4    8.42    1.84
   6  -1  -4   11.37    2.97
  -6   1   4   18.29    2.40
  -6   1  -4   15.85    2.30
  -6  -1  -4   13.64    2.07
   6   1  -4   13.35    2.09
   6  -1  -4   14.05    2.13
   6   1   4   11.89    2.55
   6   1   4   14.64    2.15
   6  -1  -4   11.13    3.05
   6   1   4   11.46    1.94
   6  -1   4   13.80    2.33
   6  -1   4   11.78    2.84
   6  -1   4   14.01    2.19
   6   1  -4   11.34    1.90
  -6   1  -4    7.44    1.73
   6   1  -4   14.71    2.93
   6   1  -4   16.89    3.00
   6   1  -4   13.62    2.33
   6   1   4   13.06    2.51
   6  -1  -4   18.41    3.14
   6  -1   4   10.98    2.79
   6  -1   4    8.77    1.87
   6  -1  -4    8.41    1.71
  -6   1  -5    1.96    1.08
   6  -1   5    1.93    1.06
   6   1  -5    2.49    1.07
   6  -1  -5    1.21    1.34
  -6   1   5    2.36    1.06
   6  -1  -5    1.56    0.90
  -6   1  -5    1.62    0.87
   6  -1   5    1.38    0.99
   6   1   5    0.47    0.63
   6  -1  -5   -0.38    1.25
   6   1   5    0.68    1.07
  -6  -1  -5    1.21    0.95
  -6  -1   5    0.38    0.76
   6  -1   5    1.90    1.41
   6   1   5    1.60    0.85
   6   1   5    1.30    0.89
   6   1  -5    0.28    1.00
   6   1   5    1.54    1.29
   6  -1   5    2.18    1.66
   6  -1   5    1.50    0.89
   6   1  -5    2.15    1.49
   6  -1  -5    3.26    1.49
   6   1  -5    1.99    1.09
   6  -1   5    2.58    1.01
  -6  -1   6   -0.20    0.56
   6   1  -6    0.38    0.72
   6   1   6    0.65    0.77
  -6   1  -6    1.20    0.88
  -6  -1  -6    1.50    1.02
   6  -1   6    2.10    1.13
   6  -1   6   -0.20    0.82
   6  -1   6    1.06    1.45
   6   1   6    3.85    1.58
  -6   1  -6    0.42    0.80
   6   1  -6   -0.21    0.82
   6  -1  -6    2.02    1.90
   6  -1  -6   -0.37    0.81
   6  -1   6    0.51    0.64
   6   1   6    0.48    0.63
   6   1   6   -0.16    0.74
   6  -1  -6    0.38    0.95
   6   1  -6    0.29    0.81
   6   1   6    0.26    0.98
   6  -1   6    3.69    1.81
   6  -1  -6    0.28    0.99
   6   1  -6    0.62    0.87
   6  -1   6    0.99    0.75
   6  -1   7  320.97   17.77
   6   1  -7  290.57   18.06
   6   1   7  336.23   17.95
  -6   1  -7  345.26   18.99
   6  -1  -7  263.54   20.06
   6   1  -7  318.88   19.86
   6  -1   7  367.30   19.70
   6   1   7  367.26   19.20
   6  -1  -7  305.83   18.19
   6  -1   8   93.30    6.61
   6   1  -8   87.87    8.06
   6   1  -8   86.04    7.07
   6  -1  -8   69.21    8.15
   6  -1  -8   85.89    6.98
   6  -1   8  110.13    8.16
   6   1   8  104.44    7.70
   6   1   8   97.60    6.74
   6  -1  -9  238.40   17.08
   6   1  -9  297.63   17.81
   6  -1  -9  243.92   15.76
   6   1   9  282.68   15.33
   6  -1   9  259.65   15.02
   6  -1   9  311.19   16.97
   6   1   9  281.74   16.28
   6   1  -9  247.86   15.78
   6   1 -10   48.33    5.48
  -6  -1 -10   38.39    5.28
  -6   1 -10   43.47    4.98
   6   1  10   36.62    3.72
   6   1 -10   38.25    4.32
   6  -1 -10   34.72    5.04
   6  -1  10   50.98    5.00
   6   1  10   40.11    4.39
   6  -1 -10   39.80    4.41
   6  -1  10   35.14    3.56
   6  -1 -11    8.63    2.12
   6  -1 -11   10.09    2.74
   6   1 -11   11.79    2.82
  -6  -1 -11   11.95    3.05
  -6   1 -11   11.96    2.64
   6   1 -11    9.39    2.15
   6   1  11   15.11    2.63
   6   1  11   12.13    1.94
   6  -1  11   11.15    2.41
   6   1 -12    3.41    1.78
   6  -1 -12    1.78    1.40
  -6   1 -12    1.46    1.18
  -6  -1 -12    2.71    1.65
   6  -1  12    0.86    1.24
   6   1 -12    0.21    0.85
   6   1  12    2.13    0.96
   6  -1 -12    0.92    1.09
   6   1  12    1.90    1.33
  -6  -1 -13   22.68    3.56
  -6   1 -13   23.15    3.30
   6  -1  13   28.23    3.45
   6   1  13   26.42    3.32
   6   1 -13   29.34    3.45
  -6  -1 -14    2.96    1.39
  -6   1 -14    3.32    1.34
   6   1  14    2.90    1.20
  -6   1 -14    3.58    1.20
   6  -1  14    2.81    1.24
  -6  -1 -15   29.04    3.25
  -6   1 -15   29.69    3.07
  -6   1 -15   30.40    3.03
   6  -1  15   40.15    3.43
   6   1  15   36.74    3.39
   7   1   0   -0.31    0.70
   7  -1   0   -0.15    0.63
   7   1   0    0.61    1.16
   7  -1   0    0.40    1.68
   7   1   1   57.87    4.74
   7   1  -1   62.84    6.48
   7  -1   1   62.33    6.99
   7  -1  -1   54.69    4.70
   7  -1   1   62.14    4.80
   7   1  -1   57.32    4.81
   7  -1  -1   58.70    7.16
   7   1   1   71.71    6.65
   7   1  -2    6.24    2.13
   7  -1   2    3.57    2.13
   7  -1   2    8.88    1.67
   7  -1  -2    5.78    2.70
   7   1   2   11.25    2.57
   7  -1  -2    9.52    1.76
   7   1  -2    7.11    1.64
   7   1   2    7.32    1.57
   7   1  -3  162.30   10.20
   7  -1   3  161.46    9.94
   7  -1   3  184.76   12.77
   7   1   3  197.47   12.23
   7  -1  -3  157.29   13.50
   7  -1  -3  153.71   10.14
   7   1   3  165.49   10.01
   7   1  -3  174.98   12.60
   7  -1   4    5.38    2.01
   7   1   4    7.69    1.77
   7   1  -4    6.52    2.30
   7  -1  -4    8.79    3.04
   7   1   4    8.08    2.12
   7  -1  -4    6.79    1.56
   7  -1   4    7.91    1.53
   7   1  -4    7.07    1.58
   7   1   4    5.35    1.34
   7  -1  -5   92.96    6.85
  -7   1  -5   93.70    7.65
   7  -1  -5   86.37    9.32
   7   1  -5   95.91    8.58
   7   1   5   94.20    7.67
   7   1  -5   79.91    6.58
   7   1   5   91.99    6.89
   7   1   6    3.54    1.26
  -7   1  -6    1.99    1.33
   7   1  -6    1.34    1.10
   7  -1  -6    2.67    1.23
   7  -1  -6    1.80    1.96
   7  -1   6    3.12    1.75
   7   1   6    2.20    1.38
   7  -1   6    1.78    1.01
   7   1  -6    1.01    1.41
   7   1   7    1.66    1.19
   7  -1   7    0.85    0.96
   7  -1  -7    1.79    1.15
  -7   1  -7    4.62    1.68
   7   1   7    2.08    1.09
   7  -1  -7    0.43    1.63
   7   1  -7    4.26    2.06
   7   1  -7    2.18    1.15
   7  -1   7    3.21    1.62
   7  -1  -8    6.50    2.87
   7   1   8    7.99    2.06
   7  -1   8    8.33    2.28
   7   1  -8   10.57    2.70
   7  -1  -8    7.41    1.87
   7   1  -8    7.11    1.81
   7   1   8    8.88    1.80
   7   1   9    1.28    0.90
   7   1  -9    1.22    1.06
   7  -1  -9    2.73    1.27
   7   1   9    0.87    1.17
   7  -1   9    1.18    1.29
  -7  -1 -10    3.03    1.81
  -7   1 -10    4.31    1.67
   7  -1  10    4.12    1.69
   7   1  10    5.97    1.77
   7   1  10    4.67    1.27
   7  -1 -10    6.12    1.77
   7   1 -10    4.01    1.51
   7   1  11   37.05    3.40
  -7  -1 -11   35.47    4.30
   7   1  11   38.17    3.94
   7  -1  11   36.05    3.93
  -7   1 -11   32.83    3.85
   7  -1 -11   40.14    4.24
   7   1 -11   30.88    3.65
  -7   1 -12    5.89    1.68
  -7  -1 -12    6.43    1.89
   7  -1  12    6.79    1.70
   7   1  12    9.09    1.52
   7   1  12    7.65    1.78
   7   1 -12    6.71    1.68
  -7  -1 -13   81.99    6.37
  -7   1 -13   76.57    6.01
   7   1  13   99.86    5.92
   7  -1  13   90.13    6.28
   7   1  13   89.88    6.34
   7   1 -13  106.27    6.75
   8  -1   0   24.48    4.20
  -8   1   0   19.63    3.45
   8   1   0   21.94    3.59
   8   1   0   19.04    2.42
   8  -1   0   16.23    2.29
   8  -1   1   73.09    5.65
   8  -1  -1   90.11    8.68
  -8   1  -1   75.87    7.12
   8   1  -1   78.44    5.86
   8   1  -1   90.22    7.81
   8  -1   1  101.70    8.75
   8   1   1   95.41    7.75
   8  -1  -1   78.86    5.85
   8   1   1   73.06    5.67
   8  -1   2   10.55    2.81
   8   1   2    9.86    2.43
  -8   1  -2   10.12    2.50
   8   1   2    9.76    1.72
   8  -1  -2    7.43    2.83
   8   1  -2   14.97    3.15
   8  -1  -2   10.46    1.86
   8  -1   2   10.90    1.79
   8   1  -2   10.02    1.83
   8   1  -3   14.73    3.10
   8   1   3   17.74    3.04
   8  -1  -3   12.93    3.46
   8   1   3   13.65    2.02
   8  -1  -3   15.85    2.28
   8  -1   3   14.20    2.04
   8  -1   3   16.49    3.38
   8   1  -3   11.76    1.98
  -8   1  -3   14.63    2.86
   8   1  -4    6.81    2.13
   8   1  -4    7.77    1.59
   8  -1  -4    8.26    2.72
   8  -1   4    7.38    2.26
   8   1   4   11.17    2.43
   8  -1  -4    9.28    1.80
  -8   1  -4   10.04    2.37
   8  -1   4    7.72    1.50
   8   1   4    8.72    1.61
  -8   1  -5   16.81    2.98
   8   1   5   20.87    3.19
   8  -1  -5   15.62    3.72
   8  -1   5   21.23    3.38
   8   1   5   17.19    2.55
   8   1  -5   15.05    3.21
   8   1   6   17.03    2.77
   8  -1   6   16.30    2.94
   8   1   6   18.09    2.48
  -8   1  -6   15.57    2.85
   8  -1  -6   16.30    3.64
   8   1  -6   13.17    2.89
   8   1   7   42.69    4.33
   8  -1  -7   35.28    3.75
  -8   1  -7   37.07    4.29
   8   1  -7   31.89    4.31
   8  -1   7   46.51    4.68
   8   1  -7   37.54    3.75
   8   1   7   44.15    3.90
   8   1  -8   63.04    5.39
   8   1   8   75.56    6.01
   8  -1   8   75.15    6.20
   8   1   8   80.17    5.60
  -8  -1  -9   34.41    4.20
  -8   1  -9   34.35    3.95
   8   1  -9   38.63    3.79
   8  -1   9   47.42    4.36
   8   1   9   41.39    4.04
   8   1   9   49.65    3.89
   8   1  10   15.03    2.21
  -8  -1 -10   10.39    2.16
   8  -1  10   13.38    2.12
   8   1 -10   13.70    2.06
  -8   1 -10   10.72    1.97
  -8   1 -11   20.01    2.48
   8   1  11   25.30    2.74
   8   1 -11   27.37    2.83
   9  -1   0    0.12    0.62
   9  -1   0    0.27    1.21
   9   1   0    0.12    0.57
   9   1   0   -0.22    1.02
  -9   1  -1   -0.24    1.23
   9  -1   1    0.82    0.72
   9  -1  -1    0.27    1.37
   9   1  -1    0.44    1.03
   9  -1  -1    1.23    0.76
   9  -1   1    0.26    1.47
   9   1   1    0.85    1.10
   9   1   1    0.83    0.68
   9   1  -1    0.36    0.67
   9   1   2   21.70    3.06
   9   1  -2   23.70    2.51
  -9   1  -2   22.63    3.39
   9  -1  -2   22.98    3.67
   9   1  -2   30.51    3.64
   9  -1   2   24.79    3.54
   9  -1  -2   21.59    2.47
   9  -1   2   20.45    2.34
   9   1   2   24.03    2.50
   9   1   3    1.16    1.09
  -9   1  -3    2.52    1.35
   9   1  -3    3.63    1.50
   9  -1  -3    3.23    1.70
   9   1   3    2.93    0.94
   9  -1   3    3.60    1.58
   9  -1  -3    1.62    0.84
   9  -1   3    2.90    0.96
   9   1  -3    1.76    0.83
   9  -1  -4   15.48    2.92
   9  -1   4   15.26    2.57
  -9   1  -4   12.21    2.44
  -9  -1  -4   15.58    2.66
   9   1  -4   12.85    2.38
   9   1   4   13.06    2.25
  -9  -1  -5   38.78    4.27
  -9   1  -5   40.66    4.31
   9  -1  -5   41.68    4.70
   9   1  -5   38.68    4.10
   9  -1   5   44.80    4.27
   9   1   5   41.08    3.99
  -9   1  -6   14.69    2.43
  -9  -1  -6   12.31    2.29
   9  -1   6   20.44    2.62
   9   1   6   16.30    2.31
   9  -1   7   16.82    2.26
   9   1   7   18.58    2.31
  -9  -1  -7   12.21    2.25
  -9   1  -7   11.75    2.05
   0  -2   0 7440.82  377.35
   0   2   0 9759.18  378.21
   0   2   0 7300.98  377.26
   0   2   0 7818.98  377.35
   0  -2   0 9571.68  377.67
   0  -2   0 7630.65  377.27
   0  -2   0 7313.79  377.52
   0  -2   0 9999.00  377.88
   0   2   1    0.79    0.62
   0  -2  -1    0.71    0.41
   0   2   1    0.03    0.29
   0  -2  -1    0.24    0.33
   0  -2   1    0.04    0.31
   0  -2   1   -0.05    0.40
   0   2  -1    2.08    0.36
   0  -2  -1    0.82    0.39
   0  -2   1    0.83    0.51
   0   2  -1    0.54    0.31
   0  -2  -1    1.84    0.36
   0  -2   1    0.24    0.31
   0   2   2  209.57   10.37
   0  -2   2  189.32   10.50
   0  -2  -2  206.24   10.64
   0  -2   2  237.97   10.76
   0   2  -2  180.77   10.24
   0  -2   2  215.75   10.40
   0   2  -2  212.15   10.55
   0  -2  -2  210.60   10.54
   0   2  -2  211.32   10.55
   0   2  -2  228.68   10.76
   0  -2   2  197.58   10.66
   0   2   2  219.11   11.12
   0  -2  -2  200.84   10.61
   0  -2  -2  227.84   10.40
   0   2   3    0.70    0.54
   0   2  -3   -0.03    0.15
   0  -2  -3    4.43    0.56
   0  -2   3    0.15    0.33
   0   2   3    0.23    0.24
   0  -2  -3    1.78    0.53
   0  -2  -3   -0.05    0.23
   0  -2  -3    0.05    0.31
   0   2  -3   -0.05    0.26
   0  -2  -3   -0.10    0.29
   0  -2   3   -0.10    0.34
   0  -2   3    3.48    0.67
   0  -2  -4  130.51    6.67
   0   2  -4  133.23    6.85
   0   2   4  122.46    6.57
   0   2  -4  112.29    6.46
   0  -2   4  133.43    6.88
   0   2   4  111.65    7.20
   0   2   4  132.55    7.50
   0  -2   4  125.12    6.94
   0  -2  -4  118.76    6.63
   0  -2  -4  132.48    6.84
   0  -2  -4  131.51    6.81
   0  -2   5    0.27    0.50
   0   2   5    0.10    0.29
   0  -2  -5    0.22    0.40
   0  -2   5    0.30    0.41
   0   2   5    0.24    0.67
   0   2  -5    1.24    0.36
   0  -2  -5    0.06    0.30
   0   2   5    0.11    0.52
   0   2   6  452.49   23.77
   0   2   6  458.23   24.96
   0   2  -6  487.97   23.64
   0   2  -6  541.42   24.13
   0  -2   6  492.53   24.17
   0  -2  -6  491.27   24.09
   0  -2   6  512.55   24.30
   0   2   6  448.66   24.84
   0  -2  -6  476.71   24.36
   0  -2   7    0.73    0.62
   0   2   7    0.17    0.96
   0   2  -7    2.71    0.60
   0   2   7    0.22    0.49
   0  -2  -7    1.34    0.61
   0  -2  -7   -0.12    0.73
   0   2  -7    0.96    0.52
   0  -2   7    0.20    0.57
   0   2   7    0.15    0.75
   0  -2   8  911.09   43.94
   0   2  -8  970.19   43.35
   0   2   8  817.06   43.47
   0   2  -8  986.72   43.80
   0  -2   8  929.30   44.09
   0  -2  -8  821.24   43.72
   0   2   8  820.60   44.77
   0  -2  -9    1.56    0.69
   0  -2   9    0.24    0.57
   0   2  -9    0.34    0.42
   0   2  -9    0.15    0.73
   0   2   9    0.86    0.72
   0   2   9    0.84    0.66
   0  -2  -9    1.08    0.72
   0   2  -9    1.75    0.71
   0  -2   9    0.65    0.74
   0   2   9    0.20    0.66
   0  -2  10  489.51   22.95
   0   2 -10  465.09   23.38
   0   2  10  408.78   22.37
   0  -2 -10  403.84   22.80
   0  -2 -10  428.13   23.94
   0   2  10  421.65   23.95
   0   2  10  411.84   23.09
   0  -2  10  487.32   23.17
   0  -2 -10  376.48   22.41
   0   2 -10  490.68   22.62
   0   2  11    0.75    0.75
   0  -2  11    0.30    0.69
   0   2 -11    0.37    0.77
   0   2  11    1.69    0.77
   0  -2 -11    0.56    0.70
   0  -2 -11    0.99    1.04
   0   2 -11    2.73    0.86
   0  -2  11   -0.17    0.70
   0  -2 -11    0.45    0.54
   0   2  11   -0.24    0.90
   0   2 -12   75.03    5.95
   0  -2 -12   69.29    5.87
   0  -2 -12   60.99    6.29
   0  -2 -12   54.32    5.15
   0   2 -12   86.86    5.68
   0  -2  12   81.01    5.99
   0   2  12   67.52    5.41
   0   2  12   74.77    6.58
   0   2  12   72.00    6.03
   0   2  13   -0.23    0.71
   0  -2 -13    0.30    1.06
   0   2  13    1.25    0.84
   0   2  13   -0.52    0.87
   0  -2 -13    3.78    1.40
   0  -2 -13   -0.31    1.10
   0  -2 -13    4.03    1.30
   0  -2  13    3.22    1.34
   0   2 -13    0.64    0.64
   0   2 -13    2.06    1.10
   0  -2 -14  123.90    9.27
   0  -2 -14  135.41   10.55
   0  -2 -14  126.73   10.26
   0   2 -14  138.24    9.26
   0  -2 -15   -0.32    1.26
   0  -2 -15    1.43    1.16
   0  -2 -15    0.34    1.28
   0   2 -15   -0.62    1.19
   0  -2 -16  579.55   30.76
   0   2 -16  593.34   29.10
   0  -2 -16  484.72   29.02
   0  -2 -16  537.15   30.80
   0  -2 -17    2.16    1.48
   0  -2 -17   -0.22    0.81
   0   2 -17   -0.35    0.97
   0  -2 -17    0.31    1.10
   0   2 -18  140.79    8.55
   0  -2 -18  124.38    8.85
   0  -2 -18  136.59    9.98
   0   2 -19    0.23    0.62
   0  -2 -19    0.31    0.75
  -1   2   0    0.45    0.30
   1  -2   0    0.15    0.33
   1   2   0   -0.08    0.49
   1   2   0    0.43    0.30
  -1   2   0    0.04    0.21
  -1  -2   0    0.05    0.29
   1   2   0    0.66    0.25
  -1  -2   0    0.17    0.26
   1  -2   0   -0.10    0.28
   1  -2   0    1.51    0.50
  -1  -2   0    0.31    0.38
  -1   2   0    2.10    0.49
   1  -2   0    0.17    0.24
  -1   2   1  177.06    8.71
  -1  -2  -1  166.33    8.73
   1   2   1  153.32    9.26
   1   2  -1  154.18    9.13
  -1   2  -1  183.50    8.78
  -1   2  -1  193.55    8.80
  -1   2   1  167.74    8.66
   1   2   1  186.94    8.61
   1   2  -1  180.59    8.67
  -1   2   1  177.83    8.91
   1  -2  -1  170.99    8.84
  -1  -2  -1  173.93    8.76
   1  -2   1  174.07    8.75
  -1  -2  -1  156.46    8.76
   1  -2   1  179.07    9.01
  -1  -2   1  165.81    8.82
  -1  -2   1  156.43    8.71
   1  -2  -1  169.93    8.96
   1   2   1  164.47    8.80
   1  -2  -1  163.35    8.69
  -1   2  -1  173.61    8.96
   1  -2   1  162.31    8.76
   1   2  -1  176.28    8.80
   1  -2   1  174.20    8.98
  -1  -2   1  166.08    8.77
   1  -2   1  170.79    8.89
  -1   2   2  465.16   20.82
  -1   2  -2  402.01   20.82
  -1   2  -2  430.10   20.43
   1   2  -2  419.88   20.58
   1   2   2  404.22   21.22
  -1   2  -2  440.86   20.56
   1  -2   2  417.76   20.76
   1  -2  -2  435.70   20.54
  -1  -2  -2  436.08   20.46
   1   2   2  392.93   20.72
   1  -2   2  403.56   20.70
  -1  -2  -2  432.16   20.55
  -1  -2   2  395.34   20.56
  -1  -2  -2  424.70   20.61
  -1  -2   2  405.12   20.46
   1  -2  -2  451.67   20.81
   1  -2  -2  399.40   20.38
   1  -2   2  416.02   20.44
   1   2   2  424.37   20.27
   1   2  -2  423.21   20.51
   1  -2   2  414.87   20.45
  -1   2   2  420.38   20.39
   1  -2   2  419.37   20.66
   1  -2   3   15.28    1.53
   1   2  -3   16.61    1.46
  -1   2   3   15.22    1.54
  -1   2  -3   14.23    1.61
   1   2  -3   14.07    1.29
  -1   2  -3   15.54    1.32
   1   2   3   13.67    1.15
  -1   2   3   16.09    1.28
   1  -2   3   15.52    1.50
  -1  -2   3   11.56    1.30
  -1  -2  -3   17.33    1.40
   1  -2  -3   15.56    1.48
   1  -2  -3   13.31    1.18
  -1  -2  -3   13.88    1.38
  -1  -2   3   13.42    1.27
   1   2  -3   16.61    1.32
   1   2   3   11.99    1.46
   1  -2   3   15.57    1.27
   1  -2   3   15.52    1.46
   1   2   3   12.80    1.68
  -1  -2  -3   15.43    1.38
   1  -2   4 1980.17   91.87
   1   2   4 1895.13   92.57
  -1   2   4 2016.14   92.04
  -1   2  -4 2055.59   91.56
   1   2   4 1817.16   91.26
  -1   2   4 1873.22   91.37
  -1  -2  -4 1939.72   91.67
   1   2  -4 1945.59   91.71
  -1   2  -4 1917.21   92.34
   1  -2   4 1937.10   91.78
  -1  -2   4 1857.97   91.66
  -1  -2  -4 2405.32   92.37
   1   2  -4 2172.34   91.66
   1  -2  -4 1729.40   91.32
  -1  -2  -4 2110.86   91.82
   1   2  -4 1962.75   91.49
  -1  -2  -4 1929.10   91.52
   1  -2  -4 1850.47   91.58
   1  -2  -4 1872.16   91.65
   1  -2   4 1982.66   91.72
   1   2   4 1634.49   91.96
  -1   2   5  239.36   12.95
   1   2  -5  245.20   12.35
   1   2   5  224.23   12.18
  -1   2   5  226.54   12.22
  -1  -2  -5  259.42   12.70
  -1   2  -5  243.65   12.42
   1   2  -5  251.83   12.60
   1  -2   5  255.75   12.75
   1  -2  -5  221.39   12.27
  -1  -2   5  242.28   12.59
   1   2   5  244.30   13.46
   1  -2   5  242.38   12.65
   1   2  -5  287.81   12.73
   1  -2   5  256.32   12.61
  -1  -2  -5  241.96   12.44
   1  -2  -5  245.39   12.54
   1  -2  -5  227.99   12.42
  -1  -2  -5  285.18   13.35
   1   2   5  215.46   13.00
   1  -2   6 1055.73   49.37
   1   2   6  987.14   50.21
  -1   2   6  963.62   48.88
  -1   2  -6 1093.00   49.03
   1   2  -6 1086.39   49.22
   1   2   6  976.27   48.82
  -1  -2  -6 1022.83   49.30
   1   2   6 1008.34   49.45
  -1   2   6 1008.12   49.84
   1  -2  -6  966.64   48.98
   1  -2   6 1046.50   49.32
  -1  -2   6 1063.65   49.33
   1   2  -6 1079.90   48.95
  -1  -2  -6  989.80   49.06
   1  -2  -6  959.07   49.13
   1  -2  -6  951.21   48.92
   1   2   6  929.51   49.91
   1  -2   6 1079.30   49.23
  -1  -2  -6 1194.07   50.36
   1   2  -7  343.20   16.18
   1   2   7  295.65   16.08
  -1   2   7  301.05   16.17
  -1   2  -7  339.96   16.30
   1   2  -7  346.82   16.49
   1   2   7  292.91   17.21
   1  -2   7  340.59   16.66
  -1  -2   7  346.37   16.71
   1  -2   7  335.28   16.68
  -1   2   7  315.45   17.29
  -1  -2  -7  290.02   16.28
   1  -2  -7  302.14   16.43
  -1   2   7  268.75   17.12
  -1  -2  -7  345.30   17.78
   1  -2   7  322.20   16.39
   1   2   7  319.68   16.84
   1  -2   8   45.44    3.54
   1   2   8   43.78    3.24
  -1   2   8   42.60    3.26
  -1   2   8   36.25    3.89
  -1   2  -8   49.45    3.34
   1   2  -8   47.81    3.45
   1  -2   8   45.49    3.57
  -1  -2   8   49.40    3.69
  -1   2   8   34.56    3.84
   1   2  -8   45.72    3.17
  -1  -2  -8   40.70    3.32
   1  -2  -8   39.93    3.41
   1   2   8   39.83    4.00
  -1  -2  -8   42.52    4.20
   1   2   8   44.31    3.76
   1  -2   9  129.11    8.13
  -1   2  -9  137.69    8.73
   1   2  -9  142.49    8.62
   1  -2  -9  126.79    8.33
   1   2   9  125.87    7.84
  -1   2   9  121.92    7.81
  -1  -2  -9  128.37    9.12
   1  -2  -9  143.78    9.17
  -1  -2  -9  140.97    8.39
   1  -2  -9  122.02    8.06
  -1  -2  -9  138.52    9.50
   1  -2   9  138.75    8.27
  -1  -2   9  158.03    8.62
  -1   2   9  110.69    8.73
   1   2  -9  160.61    8.28
   1   2  -9  145.80    7.81
  -1  -2  -9  116.52    7.90
   1   2   9  135.48    9.13
   1   2   9  133.71    8.60
  -1   2  -9  145.44    7.94
   1  -2  10  346.88   17.80
  -1   2 -10  360.10   18.48
   1   2 -10  335.39   18.12
   1   2 -10  367.43   17.34
   1   2  10  325.15   17.41
  -1   2  10  307.75   17.39
  -1  -2 -10  268.06   17.25
   1  -2 -10  326.40   18.83
  -1   2 -10  350.14   17.39
   1   2 -10  380.90   17.78
  -1  -2 -10  308.84   18.91
   1  -2  10  352.32   17.90
  -1  -2  10  366.91   18.19
  -1   2 -10  380.28   18.29
  -1  -2 -10  323.63   17.88
   1   2  10  327.86   18.87
   1  -2 -10  293.86   17.82
   1  -2 -10  272.06   17.40
  -1   2  10  303.35   18.64
   1   2  10  336.57   18.39
   1  -2  11  272.28   14.29
  -1   2 -11  284.23   14.95
   1   2 -11  262.31   14.56
   1  -2 -11  220.20   14.52
  -1  -2 -11  243.05   14.54
  -1   2  11  248.82   14.02
   1  -2 -11  259.20   15.57
   1   2  11  250.65   15.34
  -1  -2 -11  235.53   15.41
   1   2  11  237.62   13.83
  -1   2 -11  279.32   13.90
   1   2 -11  299.26   14.32
   1  -2  11  291.60   14.55
  -1  -2  11  299.61   14.86
  -1   2  11  239.51   15.18
   1  -2 -11  182.17   13.62
  -1   2  11  228.40   14.34
  -1  -2 -11  206.84   13.67
   1   2  11  263.80   15.02
   1  -2  12  605.39   29.72
  -1   2 -12  633.42   30.35
   1   2 -12  582.10   29.97
  -1  -2 -12  539.03   29.94
   1  -2 -12  501.19   29.98
   1   2  12  584.41   29.42
  -1   2  12  543.50   29.42
   1  -2 -12  556.34   31.17
  -1  -2 -12  543.89   31.20
  -1   2  12  554.27   30.04
  -1   2 -12  660.09   29.48
   1   2 -12  725.01   30.06
   1  -2  12  658.44   30.10
  -1  -2  12  687.34   30.55
   1  -2 -12  419.79   29.07
  -1  -2 -12  450.00   29.06
   1   2  12  561.73   30.87
  -1   2  12  565.34   30.93
   1   2  12  621.82   30.84
  -1   2 -13   38.09    3.89
   1  -2  13   24.74    3.06
   1   2  13   27.46    3.37
  -1  -2 -13   25.55    4.26
  -1  -2 -13   16.36    2.71
  -1  -2 -13   27.48    3.45
   1  -2 -13   23.06    3.35
   1   2  13   27.47    3.14
  -1   2  13   23.49    3.06
   1  -2 -13   19.98    3.01
  -1  -2 -13   24.63    3.89
   1  -2 -13   25.59    3.76
  -1   2 -13   32.34    3.16
   1   2 -13   34.09    3.41
   1  -2 -13   25.29    4.00
   1  -2  13   34.28    3.60
  -1  -2  13   33.40    3.72
  -1  -2 -13   26.06    3.38
   1   2 -13   28.40    3.39
   1   2  13   28.63    3.88
   1   2  13   27.69    3.64
  -1   2  13   24.75    3.36
   1  -2 -14  158.96   11.40
  -1   2 -14  173.97   10.65
  -1  -2 -14  145.04   10.40
   1  -2 -14  139.04   10.55
   1  -2 -14  161.74   11.96
  -1  -2 -14  148.72   11.60
   1   2 -14  157.19   10.36
  -1  -2 -14  192.33   12.91
   1  -2 -15    5.87    1.99
  -1   2 -15    3.43    1.44
   1   2 -15    1.83    1.20
  -1  -2 -15    1.13    1.14
   1  -2 -15    0.99    1.08
   1  -2 -15    0.34    1.15
  -1  -2 -15    3.27    1.65
  -1  -2 -15    2.77    1.90
  -1   2 -16    1.68    1.20
   1   2 -16    1.91    1.22
  -1  -2 -16    0.44    1.03
   1  -2 -16    2.90    1.52
  -1  -2 -16    0.63    1.12
   1  -2 -16    2.73    1.66
  -1  -2 -16    0.32    1.78
   1  -2 -16    2.00    1.56
   1  -2 -17    2.87    1.57
   1   2 -17    1.53    1.01
  -1  -2 -17    1.77    1.02
   1  -2 -17    1.54    1.21
   1  -2 -17    2.55    1.61
  -1  -2 -17    1.70    1.38
   1  -2  17    1.76    0.98
  -1   2 -17    0.98    0.90
   1  -2 -18   64.01    5.64
  -1   2 -18   76.15    5.25
  -1  -2 -18   62.75    6.04
   1   2 -18   72.32    5.27
  -1  -2 -18   64.36    5.41
  -1   2 -19    2.99    0.89
   1   2 -19    3.13    0.96
  -1  -2 -19    3.96    1.12
   1  -2 -19    3.85    1.18
   2  -2   0  557.74   30.05
  -2   2   0  673.52   29.81
  -2   2   0  556.77   29.77
   2   2   0  683.60   30.18
  -2  -2   0  674.03   29.85
   2  -2   0  636.14   29.72
   2  -2   0  589.12   29.83
  -2   2   0  592.27   29.76
  -2  -2   0  568.72   29.86
   2   2   0  622.06   29.76
   2  -2   0  643.86   29.74
   2  -2   0  617.15   30.05
   2  -2  -1  478.32   26.18
   2  -2   1  596.51   26.62
   2   2   1  496.10   26.71
  -2   2  -1  557.69   25.96
  -2   2   1  544.47   26.16
  -2   2  -1  506.14   26.16
  -2   2   1  489.27   25.94
   2   2  -1  529.32   26.06
   2   2  -1  622.64   26.46
   2  -2  -1  557.92   25.98
  -2  -2  -1  570.68   26.13
  -2   2  -1  559.81   26.04
  -2   2  -1  517.01   25.93
  -2  -2  -1  468.72   25.91
   2  -2  -1  510.25   26.00
   2  -2   1  487.06   26.14
   2   2  -1  543.38   26.02
  -2  -2  -1  523.76   26.17
   2   2   1  532.96   26.09
  -2  -2   1  503.33   26.15
   2  -2  -1  545.92   25.99
  -2  -2   1  571.62   26.07
   2  -2   1  570.42   26.06
   2   2   1  560.19   26.43
  -2   2   1  568.87   26.00
   2  -2  -1  523.92   26.36
   2  -2   1  544.74   26.30
   2   2   1  517.96   26.26
   2  -2   1  594.70   26.69
   2  -2   1  603.31   26.13
   2  -2   2  224.25   11.37
   2   2  -2  242.17   11.21
   2   2   2  191.34   11.42
   2  -2  -2  205.22   11.17
  -2   2  -2  205.25   11.04
  -2  -2  -2  218.63   10.60
   2  -2   2  216.69   11.34
   2  -2  -2  206.10   10.75
  -2  -2  -2  220.87   10.91
  -2  -2   2  216.89   10.76
  -2   2  -2  232.14   10.91
   2  -2  -2  210.94   10.75
  -2   2  -2  211.34   10.75
  -2  -2  -2  188.78   10.77
   2   2  -2  211.73   10.85
  -2  -2   2  207.57   10.99
   2  -2   2  215.27   11.08
   2   2  -2  213.31   10.79
  -2   2   2  197.67   10.96
   2  -2  -2  209.68   10.76
  -2  -2  -2  215.56   10.99
  -2   2   2  217.86   10.75
   2  -2  -2  211.15   10.83
   2  -2   2  224.61   11.06
   2   2   2  196.33   11.10
   2  -2   3   56.83    3.97
  -2   2   3   56.95    3.77
  -2   2  -3   53.19    3.81
   2   2  -3   54.61    3.56
  -2   2   3   57.64    3.47
  -2  -2   3   56.12    3.45
  -2  -2  -3   50.51    3.61
   2  -2  -3   61.03    3.60
   2   2   3   52.77    4.09
   2  -2   3   56.31    3.78
   2  -2  -3   58.75    3.87
  -2  -2  -3   58.37    3.74
   2   2  -3   58.87    3.59
   2  -2   3   63.62    3.75
  -2  -2   3   58.08    3.80
  -2  -2  -3   62.92    3.68
   2  -2  -3   59.58    3.59
   2   2  -3   62.73    3.78
   2   2   3   58.48    3.95
   2  -2  -3   53.55    3.34
   2  -2   3   64.34    3.53
   2  -2   3   60.13    4.00
   2  -2   4   18.31    1.88
  -2  -2  -4   29.61    2.86
  -2   2  -4   14.70    1.78
   2   2   4   12.59    1.79
  -2  -2  -4   11.83    1.51
  -2   2   4   15.91    1.43
   2  -2  -4   16.82    1.56
   2  -2  -4   15.08    1.66
   2  -2   4   14.58    1.58
   2   2   4   13.85    1.76
  -2  -2  -4   17.19    1.69
  -2   2   4   14.11    1.66
   2  -2   4   17.31    1.83
   2   2  -4   17.22    1.62
   2   2  -4   24.43    1.82
   2  -2   4   16.87    1.57
   2  -2  -4   17.35    1.55
   2   2  -4   15.74    1.52
  -2  -2  -4   16.74    1.58
   2  -2  -4   14.03    1.25
   2  -2   4   16.70    1.41
   2   2   5   42.34    3.45
   2  -2   5   38.74    3.10
  -2   2  -5   34.87    3.20
   2   2  -5   40.07    2.87
   2   2  -5   40.37    2.81
  -2  -2  -5   40.78    3.04
   2  -2  -5   37.52    2.88
   2  -2   5   39.26    2.94
   2  -2  -5   35.34    2.76
   2   2   5   36.05    2.95
   2   2  -5   37.73    2.84
  -2   2   5   34.44    2.99
  -2   2   5   37.90    2.64
   2  -2  -5   36.13    2.75
   2  -2   5   38.17    2.77
   2   2   5   32.32    3.10
   2  -2   5   39.20    3.06
   2  -2   6   79.15    4.94
   2   2   6   66.80    5.11
  -2   2   6   69.11    4.99
  -2   2  -6   74.38    5.41
   2   2   6   67.45    4.24
   2  -2  -6   65.47    4.54
   2   2  -6   74.26    4.57
  -2  -2  -6   73.17    4.86
   2  -2   6   76.07    4.77
   2   2  -6   80.61    4.67
   2  -2  -6   69.49    4.59
   2   2  -6   70.65    4.69
   2   2   6   66.39    5.07
  -2   2   6   69.56    4.39
   2  -2  -6   69.34    4.53
   2  -2   6   74.07    4.83
   2   2   6   71.86    4.92
  -2  -2  -7  354.42   17.66
   2  -2   7  300.63   15.39
  -2   2   7  245.96   15.55
   2   2  -7  311.84   15.08
  -2  -2  -7  292.81   15.53
  -2   2   7  277.27   14.86
   2   2   7  279.05   14.72
   2   2  -7  311.02   15.12
   2  -2   7  296.45   15.21
   2  -2  -7  259.16   15.03
   2   2   7  261.27   15.76
   2   2  -7  295.26   15.29
   2  -2  -7  310.00   15.25
   2  -2   7  292.63   15.28
   2   2   7  296.43   15.70
  -2   2   8  621.46   36.86
   2   2  -8  763.25   36.49
   2   2  -8  776.27   36.10
   2   2   8  709.57   35.81
  -2   2   8  679.79   35.91
   2  -2  -8  879.93   37.59
   2   2  -8  801.74   36.27
   2   2   8  681.75   37.11
  -2  -2  -8  737.38   37.77
   2  -2   8  737.19   36.41
   2  -2   8  756.27   36.32
  -2   2  -8  771.94   37.16
   2  -2  -8  606.47   36.03
   2  -2  -8  767.26   36.37
   2  -2   8  717.29   36.27
   2   2   8  757.73   36.99
  -2  -2  -8  897.78   39.41
   2   2  -9  335.89   16.28
   2   2   9  296.55   16.07
   2  -2   9  319.91   16.62
   2  -2  -9  367.62   17.74
   2  -2  -9  239.15   16.10
  -2  -2  -9  296.64   17.79
   2  -2   9  334.86   16.55
  -2   2  -9  339.92   17.39
   2   2  -9  348.01   16.50
   2   2   9  301.54   17.46
   2  -2   9  310.94   16.42
  -2   2   9  226.47   16.85
  -2   2   9  295.34   16.17
   2   2   9  347.13   17.48
   2  -2  10  270.19   14.69
   2  -2  10  290.72   14.73
   2   2 -10  291.42   14.45
   2   2  10  277.86   14.35
   2  -2 -10  234.81   14.97
  -2  -2 -10  241.41   15.83
  -2   2  10  260.39   14.43
   2   2 -10  308.27   14.79
  -2   2  10  206.26   15.14
  -2   2 -10  290.80   15.50
   2  -2 -10  207.02   14.25
   2   2  10  281.58   15.87
   2  -2  10  260.17   14.48
   2   2  10  306.30   15.87
   2   2 -11   54.38    4.02
   2  -2 -11   32.04    4.00
   2   2  11   47.73    3.84
   2  -2 -11   44.24    4.87
  -2  -2 -11   44.85    4.95
   2   2 -11   53.00    4.13
   2  -2  11   46.81    4.00
  -2   2 -11   43.92    4.27
   2  -2 -11   27.53    3.47
  -2   2  11   30.84    4.12
   2   2 -11   45.51    4.15
   2   2  11   48.27    4.79
   2  -2  11   44.99    3.85
   2   2  11   53.25    4.85
   2   2 -12   55.06    4.73
   2   2  12   62.98    5.51
   2  -2 -12   37.92    4.43
   2  -2 -12   50.28    5.47
  -2  -2 -12   39.93    5.04
  -2   2 -12   59.61    4.99
   2  -2  12   50.60    4.37
  -2  -2 -12   50.25    4.76
   2  -2 -12   41.35    4.67
   2   2  12   52.72    5.28
  -2   2  12   39.53    4.34
   2  -2 -13    2.83    1.41
  -2  -2 -13    1.57    1.57
   2   2 -13    1.13    1.01
   2  -2 -13    4.07    1.72
  -2  -2 -13    7.23    2.18
   2  -2 -13    2.08    1.13
  -2   2 -13    2.63    1.20
  -2  -2 -13    3.02    1.25
   2  -2 -14   64.58    6.15
   2   2 -14   65.04    5.44
  -2  -2 -14   65.33    7.17
   2  -2 -14   49.27    5.39
   2  -2 -14   56.11    6.40
  -2  -2 -14   51.69    6.08
  -2   2 -14   74.18    5.75
  -2  -2 -14   60.51    5.56
  -2  -2 -15  124.75   10.42
   2  -2 -15  110.78    8.83
   2  -2 -15  134.18    9.75
   2  -2 -15  122.36   10.15
  -2  -2 -15  115.87    9.55
  -2   2 -15  133.34    8.70
  -2  -2 -15  113.76    8.63
   2   2 -15  128.17    8.51
   2  -2  15  121.10    8.09
   2   2 -16   58.15    4.66
   2  -2 -16   37.55    4.50
  -2  -2 -16   40.47    4.95
  -2  -2 -16   48.25    5.65
   2  -2 -16   47.48    5.14
  -2  -2 -16   41.40    4.38
   2  -2  16   44.98    4.01
   2   2 -17  148.91    8.75
   2  -2 -17  120.39    9.05
   2  -2  17  134.95    8.21
  -2  -2 -17  130.62    8.76
  -2  -2 -17  120.20    9.35
   2   2 -18   21.42    2.42
   2  -2 -18   21.80    2.86
   2  -2  18   17.76    2.09
  -2  -2 -18   18.51    2.77
   3  -2   0   -0.09    0.61
  -3   2   0    0.79    0.56
   3   2   0   -0.36    0.61
  -3   2   0    0.33    0.45
   3   2   0    0.08    0.36
   3  -2   0    0.91    0.57
  -3  -2   0   -0.07    0.51
   3  -2   0    0.38    0.44
   3  -2   0    0.15    0.38
   3  -2   1  126.55    7.49
   3  -2   1  148.95    7.43
  -3  -2   1  135.71    7.11
  -3   2  -1  117.90    7.12
  -3   2   1  117.96    6.96
  -3  -2  -1  125.80    6.93
   3   2   1  136.74    7.50
   3   2  -1  150.94    7.62
  -3   2   1  117.53    7.02
  -3   2  -1  136.18    7.13
  -3  -2  -1  106.62    6.86
   3   2  -1  125.18    7.18
   3  -2  -1  130.68    7.23
   3  -2   1  136.44    7.28
  -3  -2   1  114.16    7.08
   3  -2  -1  126.87    7.44
   3   2   1  128.22    7.27
   3  -2  -1  137.66    7.26
  -3  -2  -1  134.48    7.16
  -3  -2  -1  120.00    7.11
   3  -2   1  128.33    7.36
   3  -2  -1  124.01    6.88
   3  -2   1  128.30    6.94
   3  -2   2   11.62    1.70
  -3   2  -2   10.84    1.44
  -3  -2   2   14.16    1.44
  -3  -2  -2   13.06    1.31
   3   2   2   13.72    1.62
   3  -2  -2    9.17    1.50
  -3   2  -2   13.42    1.42
  -3  -2  -2   11.50    1.42
  -3  -2  -2   12.16    1.43
  -3  -2   2   11.41    1.46
   3  -2  -2   13.06    1.47
   3  -2   2   14.51    1.40
   3  -2  -2   13.41    1.50
   3   2   2   12.20    1.52
   3  -2   2   14.03    1.58
   3   2  -2   13.38    1.49
   3   2   2   16.74    1.77
   3  -2   2   11.54    1.49
   3   2  -2   14.79    1.68
   3  -2   2   13.17    1.82
   3  -2  -2   12.87    1.28
   3  -2   2   13.83    1.57
  -3  -2  -2   15.80    1.54
   3  -2   3 1398.81   64.89
   3   2  -3 1362.93   64.34
  -3   2  -3 1132.10   64.34
   3   2  -3 1526.06   64.74
  -3  -2  -3 1422.15   64.29
  -3  -2   3 1474.84   64.17
  -3   2  -3 1481.84   64.32
  -3  -2  -3 1269.16   64.37
   3  -2  -3 1372.14   64.42
  -3  -2  -3 1218.07   64.35
   3  -2   3 1330.75   64.44
  -3  -2   3 1235.60   64.32
   3  -2  -3 1272.06   64.65
   3   2   3 1346.62   64.74
   3  -2   3 1389.13   65.04
   3  -2  -3 1254.74   63.87
   3  -2   3 1401.55   64.11
   3  -2   4   18.75    2.14
  -3   2   4   11.32    1.72
  -3   2  -4   17.68    2.06
   3   2  -4   22.13    2.06
  -3  -2  -4   19.19    1.84
   3   2  -4   15.89    1.77
  -3  -2  -4   15.75    1.85
  -3  -2  -4   18.49    2.00
   3  -2  -4   16.99    1.83
   3  -2  -4   23.28    2.24
   3   2   4   15.64    2.02
   3  -2   4   16.09    1.82
   3  -2   4   18.90    2.23
   3  -2  -4   17.20    1.54
   3  -2   4   16.45    1.62
   3  -2   5  277.90   14.08
  -3   2   5  215.38   13.74
  -3   2  -5  242.05   14.03
   3   2  -5  282.55   13.79
  -3  -2  -5  268.92   14.07
   3   2   5  252.80   13.99
   3  -2  -5  254.26   13.69
   3  -2   5  272.86   14.15
   3   2  -5  251.95   13.63
  -3  -2   5  273.47   13.91
  -3  -2  -5  259.67   13.82
   3  -2  -5  243.45   13.68
   3   2   5  255.13   14.11
   3  -2   5  260.50   13.64
   3  -2   6    1.68    0.87
  -3   2   6    0.83    0.72
  -3  -2  -6    3.54    1.71
  -3   2  -6    4.50    1.30
   3   2  -6    1.75    0.71
  -3  -2  -6    1.23    0.81
   3  -2   6    0.40    0.55
  -3  -2  -6    0.71    0.58
   3  -2  -6    0.33    0.53
   3   2  -6    0.77    0.50
  -3  -2   6    0.60    0.64
   3   2   6    1.44    0.87
   3  -2   6    0.87    0.72
   3  -2   7   60.20    4.33
  -3   2   7   41.72    4.13
  -3   2  -7   48.29    4.60
   3   2  -7   56.35    4.03
   3  -2   7   56.86    4.38
  -3  -2  -7   56.03    5.10
   3  -2  -7   63.99    4.66
   3   2   7   56.61    4.64
   3  -2  -7   53.13    4.09
  -3   2  -7   51.47    4.59
   3   2  -7   50.54    4.03
   3   2  -7   49.85    4.52
   3   2   7   43.32    3.88
   3  -2  -7   54.79    4.65
  -3  -2  -7   46.05    4.02
  -3  -2   7   59.19    4.36
   3  -2   7   55.19    4.24
   3  -2  -8    2.87    0.96
  -3   2   8    3.14    1.17
  -3   2  -8    3.53    1.42
   3   2  -8    2.60    0.86
   3  -2   8    2.35    0.88
  -3  -2   8    2.47    0.95
  -3  -2  -8    2.37    1.12
   3   2   8    2.09    0.82
   3   2  -8    2.18    1.00
  -3  -2  -8    1.35    0.85
   3  -2  -8    3.59    1.15
  -3   2  -8    5.99    1.54
   3  -2   8    1.85    1.02
   3   2  -8    4.12    1.04
   3  -2  -8    4.07    1.34
   3   2   8    2.70    1.09
   3  -2   8    2.17    0.91
   3   2  -9   15.86    1.98
   3  -2  -9   11.82    2.27
  -3  -2  -9   12.23    2.50
   3  -2   9   13.49    1.96
   3   2   9   13.07    1.93
   3   2  -9   13.02    2.01
  -3   2  -9   12.50    2.30
   3  -2  -9   15.39    2.29
   3  -2  -9   14.93    2.09
   3  -2   9   13.70    2.08
  -3   2   9   12.65    2.36
   3   2   9   17.19    2.61
   3  -2   9   16.68    2.18
   3  -2  10   11.31    1.93
   3   2 -10   12.66    1.82
  -3  -2 -10   11.38    2.38
   3  -2  10   10.21    1.79
  -3   2 -10   15.36    2.42
  -3  -2 -10    8.05    1.83
  -3   2  10    7.51    1.88
   3  -2  10    8.90    1.78
   3   2  10   14.08    2.01
   3   2  10   12.34    2.37
   3  -2  11  146.82    9.35
   3  -2 -11  127.69    9.80
   3   2 -11  164.22    9.40
  -3  -2 -11  146.04   10.65
   3   2  11  174.96   10.83
  -3   2 -11  164.80   10.30
  -3  -2 -11  149.49   10.04
   3  -2  11  140.12    9.30
   3  -2  11  139.20    9.27
   3  -2 -12    7.82    2.05
  -3  -2 -12    6.38    2.70
   3   2 -12   10.32    1.83
  -3  -2 -12    8.93    2.33
  -3  -2 -12    8.83    1.98
  -3   2 -12   10.95    2.15
   3  -2  12    6.23    1.62
   3  -2 -13  328.08   20.16
  -3  -2 -13  373.71   22.80
  -3  -2 -13  352.07   20.75
  -3   2 -13  375.89   19.91
  -3  -2 -13  333.66   19.75
   3  -2  13  337.90   18.97
   3  -2 -14   11.81    2.64
  -3  -2 -14   13.43    3.31
  -3  -2 -14    9.49    2.43
  -3   2 -14   11.36    2.20
  -3  -2 -14    9.19    2.13
   3  -2  14   11.48    2.10
  -3  -2 -15  140.03   10.60
   3  -2  15  113.66    7.85
  -3  -2 -15  110.66    9.03
   3  -2 -15  127.02    9.44
  -3   2 -15  128.82    8.53
  -3  -2 -15  116.69    8.57
   3  -2 -16   15.86    2.87
  -3  -2 -16   11.89    2.40
  -3   2 -16   14.65    2.28
  -3  -2 -16   13.54    2.32
   3  -2  16   14.13    2.12
  -3  -2 -17   26.15    3.26
  -3   2 -17   29.31    2.98
  -3  -2 -17   28.42    3.18
   3  -2  17   27.61    2.75
   3  -2  18    1.20    0.70
  -3  -2 -18    1.19    0.71
  -4  -2   0    7.36    1.23
   4   2   0    6.47    1.07
   4   2   0    7.18    1.31
   4  -2   0   10.45    1.55
  -4  -2   0    5.46    1.05
   4   2   0   10.51    1.56
  -4   2   0   12.84    1.54
  -4  -2   0    7.00    1.23
  -4   2   0    5.10    1.10
   4  -2   0    5.30    1.30
   4  -2   0    6.94    1.27
   4  -2   0    6.37    1.05
   4   2   1  472.02   23.32
  -4  -2  -1  525.60   23.70
   4   2  -1  470.03   23.26
  -4  -2   1  525.27   23.67
  -4   2  -1  414.47   23.46
  -4   2   1  372.91   23.21
  -4  -2  -1  445.51   23.33
  -4  -2   1  441.24   23.48
   4   2   1  531.14   24.13
   4  -2  -1  517.88   24.16
   4   2  -1  535.46   24.22
   4  -2   1  520.17   24.12
  -4   2   1  499.89   23.68
  -4   2  -1  495.02   23.60
  -4  -2  -1  444.29   23.51
   4  -2   1  515.41   24.08
   4  -2  -1  536.27   24.20
   4   2   1  424.40   23.75
   4   2  -1  465.56   23.85
  -4  -2   1  398.78   23.39
   4  -2  -1  451.78   24.11
   4  -2   1  467.78   23.99
   4  -2  -1  444.09   23.16
   4  -2   1  459.08   23.29
   4   2   2   87.09    5.32
   4   2  -2   89.13    5.23
  -4  -2  -2   91.56    5.51
   4  -2   2   97.35    5.99
  -4  -2   2   95.52    5.55
  -4  -2  -2   79.68    5.44
  -4  -2   2   71.63    5.35
   4  -2  -2   97.77    5.99
  -4   2  -2   67.64    5.37
  -4  -2  -2   79.52    5.23
  -4  -2   2   78.30    5.47
   4   2   2   99.23    5.92
   4   2  -2   96.27    5.94
  -4   2   2   89.33    5.59
  -4  -2  -2   87.20    5.47
   4  -2  -2   90.31    5.88
   4  -2   2   92.32    5.86
   4  -2  -2   90.08    6.08
   4   2   2   78.81    5.69
   4   2  -2   82.51    5.70
  -4   2  -2   92.06    5.52
   4  -2   2   80.91    5.70
   4  -2  -2   79.32    5.10
   4  -2   2   84.91    5.31
   4  -2   3  185.87    9.78
  -4  -2   3  181.91    9.33
  -4   2  -3  137.19    9.32
   4   2  -3  180.02    9.76
  -4  -2  -3  178.77    9.36
  -4   2   3  174.92    9.50
   4  -2  -3  181.59    9.84
  -4  -2  -3  162.95    9.38
   4   2   3  146.28    9.50
  -4   2  -3  183.18    9.38
   4   2  -3  156.10    9.50
  -4  -2   3  137.84    9.17
   4  -2   3  176.83    9.65
   4   2   3  194.42    9.81
  -4  -2  -3  139.79    9.17
   4  -2  -3  169.61    9.76
   4  -2   3  177.58   10.32
   4  -2  -3  150.39    9.77
   4  -2   3  160.52    9.54
   4  -2  -3  143.67    8.78
   4  -2   3  163.81    9.08
  -4  -2  -4   10.69    1.48
   4   2  -4    8.40    1.44
   4   2   4    7.75    1.38
   4   2  -4    6.86    1.33
   4   2  -4    7.79    1.56
   4   2   4    9.94    1.68
   4  -2   4    7.49    1.44
  -4   2   4    8.53    1.42
  -4   2  -4    7.53    1.27
  -4  -2  -4    7.31    1.42
   4  -2  -4    7.91    1.47
  -4   2  -4    7.68    1.67
   4  -2  -4    7.81    1.53
  -4   2  -4    6.55    1.39
   4  -2   4    9.24    1.55
   4  -2   4    6.77    1.68
  -4  -2   4    7.22    1.35
  -4  -2  -4    7.45    1.35
   4   2   4    7.32    1.50
   4  -2   4    6.12    1.30
   4  -2   4    9.65    1.54
   4  -2  -4    6.57    1.04
   4  -2   4    8.82    1.29
   4  -2   4    7.66    1.65
  -4   2   5   17.02    2.48
  -4   2  -5   22.27    2.70
   4   2  -5   25.70    2.63
  -4   2   5   27.01    2.70
  -4  -2  -5   24.66    2.76
   4  -2  -5   25.13    3.05
   4  -2  -5   27.49    2.83
   4  -2   5   33.33    3.00
   4   2  -5   19.84    2.45
  -4   2  -5   29.45    3.22
   4  -2   5   35.70    3.38
   4  -2  -5   27.40    2.92
   4   2  -5   23.17    2.88
   4  -2  -5   21.65    2.75
   4   2   5   30.67    2.83
   4   2   5   27.12    2.88
   4  -2   5   21.73    2.44
   4  -2   5   31.12    3.14
  -4  -2  -5   18.73    2.36
  -4   2   6    8.79    1.82
  -4   2  -6   12.26    2.12
   4   2  -6   12.93    1.83
   4  -2  -6    8.77    1.75
  -4  -2  -6   14.57    2.19
   4  -2   6   11.11    2.03
  -4  -2  -6   12.21    2.34
  -4  -2  -6   15.14    2.05
   4  -2  -6   11.72    1.88
   4  -2   6   16.72    2.08
   4   2  -6   15.62    2.05
   4  -2  -6   13.06    2.10
   4   2   6   12.10    1.85
   4   2  -6   10.97    2.05
   4  -2  -6   11.20    2.04
   4   2   6   14.02    2.16
   4  -2   6   10.49    1.67
  -4   2  -6   17.12    2.49
   4  -2   6   15.99    2.23
  -4   2   7  316.72   24.15
  -4   2  -7  443.23   25.06
   4   2  -7  512.99   24.32
   4   2  -7  435.64   24.85
  -4  -2  -7  508.38   25.09
  -4  -2  -7  555.12   26.05
   4   2   7  453.45   24.19
   4  -2   7  502.92   24.80
   4  -2  -7  484.28   24.63
  -4   2  -7  476.14   25.20
   4   2  -7  449.74   24.31
   4  -2  -7  503.68   25.00
   4  -2  -7  468.51   25.14
  -4  -2  -7  428.28   24.25
   4   2   7  539.19   25.25
   4  -2   7  442.08   23.95
   4  -2   7  519.04   24.80
  -4   2   8  135.22   11.57
  -4   2  -8  188.65   12.60
   4   2  -8  220.96   11.66
  -4  -2  -8  212.09   12.82
   4  -2  -8  192.36   12.39
   4   2   8  204.17   11.65
  -4  -2  -8  172.58   11.56
   4   2  -8  180.54   12.11
   4  -2  -8  210.66   12.29
   4  -2  -8  208.96   11.98
  -4   2  -8  218.19   12.65
   4   2   8  233.02   12.67
   4  -2   8  196.79   11.79
   4  -2   8  210.59   11.92
   4  -2  -9  488.18   28.54
   4   2  -9  596.39   27.93
  -4  -2  -9  564.86   29.31
  -4   2  -9  558.44   28.88
  -4  -2  -9  555.32   28.79
   4   2  -9  541.09   28.82
   4  -2   9  538.84   28.06
   4  -2  -9  561.82   28.74
   4   2   9  542.03   27.94
   4   2   9  639.13   29.37
   4  -2   9  555.50   28.18
   4  -2 -10   22.90    3.37
  -4  -2 -10   25.05    3.65
   4  -2  10   26.80    3.19
  -4   2 -10   28.32    3.64
  -4  -2 -10   25.35    3.44
   4   2 -10   31.03    3.73
   4   2  10   30.08    3.19
   4   2 -10   33.08    3.26
   4  -2 -10   27.41    3.54
   4   2  10   34.88    3.99
   4  -2  10   27.58    3.24
   4  -2 -11   19.75    3.35
  -4  -2 -11   31.92    5.27
   4  -2 -11   27.79    3.60
  -4  -2 -11   30.38    3.96
  -4   2 -11   27.03    3.51
  -4  -2 -11   24.69    3.47
   4   2  11   31.48    3.23
   4  -2  11   23.78    3.04
   4  -2 -12   31.91    4.23
  -4  -2 -12   30.63    4.07
  -4   2 -12   38.32    4.18
  -4  -2 -12   30.74    3.93
   4  -2  12   33.88    3.59
  -4  -2 -13   21.84    4.17
  -4  -2 -13   22.27    3.41
  -4   2 -13   24.20    3.28
  -4  -2 -13   23.36    3.33
   4  -2 -13   19.30    3.36
   4  -2  13   24.59    2.99
  -4  -2 -14   26.33    4.24
   4  -2 -14   23.82    3.57
  -4   2 -14   19.06    2.83
  -4  -2 -14   19.18    2.92
   4  -2  14   19.09    2.60
  -4   2 -15  146.52    9.27
  -4  -2 -15  129.63    9.27
   4  -2  15  133.36    8.68
   4  -2 -15  157.25   10.39
   4  -2  16    2.49    0.99
  -4   2 -16    1.95    1.02
  -4  -2 -16    0.70    0.80
  -4   2 -17   70.76    5.03
  -4  -2 -17   69.84    5.31
   4  -2  17   72.45    4.84
   5   2   0    0.41    0.54
   5  -2   0   -0.10    0.36
   5   2   0   -0.10    0.40
  -5   2   0    0.13    0.53
  -5  -2   0    1.30    0.71
   5  -2   0   -0.21    0.73
  -5   2   0   -0.13    0.59
   5   2   0   -0.16    0.58
   5  -2   0    0.90    0.84
   5  -2   0    0.17    0.90
  -5  -2   0    0.62    0.68
   5   2   0    0.33    0.69
   5  -2   0   -0.17    0.95
   5  -2   0    0.26    0.59
   5   2  -1    3.33    1.06
   5   2   1    5.74    1.25
   5  -2  -1    4.50    0.99
   5  -2   1    5.23    1.06
   5   2   1    4.87    1.02
   5   2  -1    5.18    1.02
  -5   2  -1    3.41    1.09
  -5   2   1    3.07    0.99
  -5  -2  -1    4.85    1.09
  -5  -2   1    3.83    1.08
  -5   2   1    7.12    1.41
  -5   2  -1    5.08    1.21
   5  -2   1    4.16    1.52
   5   2   1    3.28    1.15
  -5  -2  -1    3.43    0.97
   5   2  -1    4.83    1.31
   5  -2  -1    5.70    1.52
   5  -2  -1    4.25    1.43
   5  -2   1    5.42    1.22
   5   2   1    5.62    1.42
   5  -2   1    7.65    1.66
   5   2  -1    4.90    1.40
  -5  -2  -1    7.05    1.41
   5  -2   1    3.76    1.27
   5  -2  -1    6.61    1.61
   5  -2  -1    6.60    1.59
   5  -2   1    5.82    1.48
   5  -2  -1    6.04    1.28
  -5  -2   1    6.98    1.42
   5   2   2  266.23   15.84
   5   2   2  301.49   15.29
   5  -2   2  329.61   16.48
  -5   2  -2  237.14   15.43
  -5  -2   2  254.82   15.54
   5  -2  -2  337.60   16.81
   5  -2  -2  343.33   16.91
  -5   2   2  342.51   16.16
  -5   2  -2  325.86   15.76
  -5  -2  -2  337.29   15.82
  -5  -2   2  355.79   15.95
   5   2   2  264.18   15.45
   5  -2  -2  267.50   15.48
   5   2  -2  253.23   15.51
  -5  -2  -2  259.36   15.42
   5  -2  -2  239.37   16.13
   5   2  -2  281.02   16.06
   5  -2   2  334.59   16.44
   5  -2   2  268.65   16.58
   5   2   2  265.83   15.93
   5  -2   2  299.04   15.63
   5  -2  -2  283.50   16.57
   5  -2   2  272.63   16.00
   5  -2  -2  274.95   15.03
   5  -2   2  282.62   15.21
  -5  -2   3  121.19    6.85
  -5   2  -3   84.30    6.60
  -5  -2   3   94.51    6.79
  -5  -2  -3   89.78    6.52
  -5   2   3  122.33    7.16
   5  -2  -3  111.50    7.52
  -5   2  -3  126.48    6.91
  -5  -2  -3  115.94    6.84
   5   2  -3   84.18    6.51
   5  -2   3  114.62    6.81
   5   2   3   99.51    6.57
   5  -2   3  126.95    7.48
   5   2  -3   98.40    6.91
   5  -2   3  116.68    7.24
  -5  -2  -3  127.78    6.95
   5  -2  -3   86.35    7.11
   5   2  -3  101.70    7.06
   5  -2   3  111.29    7.77
   5   2   3   94.68    6.80
   5  -2  -3   85.33    6.40
   5  -2   3  101.27    6.98
   5  -2  -3   71.61    5.80
   5  -2   3   80.92    6.07
   5  -2   4  253.24   13.00
  -5   2  -4  180.59   12.33
  -5  -2   4  180.93   12.35
  -5  -2  -4  240.89   12.39
  -5   2   4  255.97   12.94
  -5   2  -4  244.96   12.37
   5  -2   4  245.73   13.64
  -5  -2  -4  209.93   12.39
   5  -2  -4  243.96   13.41
   5  -2   4  242.35   12.83
   5   2   4  224.02   12.50
   5  -2  -4  238.52   12.94
  -5   2  -4  242.05   13.63
   5  -2   4  216.61   12.68
   5   2  -4  202.95   12.64
   5  -2  -4  178.10   12.64
   5   2   4  206.10   12.43
  -5  -2  -4  187.60   12.13
   5  -2   4  189.99   12.32
   5  -2  -4  199.34   11.62
   5  -2   5  414.45   18.98
  -5   2   5  220.13   18.11
  -5   2  -5  322.88   18.70
  -5  -2   5  283.75   18.31
  -5  -2  -5  304.62   18.14
   5  -2  -5  276.90   18.46
  -5   2   5  375.13   18.80
  -5  -2  -5  373.00   18.77
   5  -2  -5  391.04   19.58
   5   2   5  351.76   18.48
  -5   2  -5  373.87   19.60
   5  -2   5  410.74   19.70
   5   2  -5  350.92   19.23
   5  -2   5  376.16   18.67
   5  -2  -5  383.38   19.09
   5  -2   5  348.58   18.58
   5   2  -5  317.17   18.71
   5  -2   5  391.39   19.58
   5  -2   5  311.53   18.22
  -5   2   6   23.73    3.72
  -5   2  -6   38.38    4.16
  -5  -2   6   32.01    3.82
  -5   2   6   55.87    4.44
   5   2  -6   36.45    4.03
   5  -2   6   53.00    4.26
  -5  -2  -6   45.97    4.23
   5   2   6   43.48    3.95
   5  -2  -6   50.90    4.72
   5  -2   6   55.70    4.73
  -5   2  -6   42.72    4.56
   5   2  -6   43.96    4.39
   5   2   6   35.55    3.76
   5  -2  -6   48.60    4.42
   5  -2  -6   39.57    4.14
  -5  -2  -6   33.60    3.66
   5   2   6   52.08    4.56
   5  -2   6   36.99    3.71
   5  -2   6   44.83    4.39
   5  -2   6   48.97    4.14
   5  -2  -7  119.76    8.91
  -5   2   7   69.92    7.78
  -5   2  -7  118.84    8.75
  -5  -2   7   90.51    7.93
  -5   2   7  145.61    8.60
  -5  -2  -7   96.82    7.74
  -5  -2  -7  125.36    8.49
  -5   2  -7  138.37    9.16
   5   2  -7  129.24    8.84
   5   2   7  112.37    7.98
   5  -2  -7  121.64    8.53
   5  -2   7  134.14    8.19
   5   2  -7  124.34    8.70
   5   2   7  127.11    8.10
   5  -2   7  148.38    8.88
   5   2   7  162.79    9.27
   5  -2   7  114.64    7.83
   5  -2   7  132.80    8.66
  -5   2   8    0.26    0.87
  -5   2  -8    0.26    0.97
   5  -2   8    0.19    0.97
   5   2   8    3.22    1.17
   5   2  -8    0.45    0.76
   5  -2   8    1.47    0.92
   5   2  -8    0.67    0.84
   5  -2  -8    1.30    1.12
   5   2   8    0.71    0.97
  -5   2   8    2.80    1.15
   5  -2  -8    1.75    1.30
   5   2   8    0.86    0.90
   5  -2   8    0.40    0.90
   5  -2  -9   38.46    4.78
  -5   2  -9   52.78    5.12
   5   2   9   43.47    4.31
   5  -2  -9   42.27    4.67
   5   2  -9   46.73    4.83
   5  -2   9   50.87    4.62
   5   2   9   48.78    4.35
   5  -2 -10   36.24    4.71
  -5  -2 -10   55.64    6.60
   5   2  10   55.45    4.56
   5   2 -10   40.63    4.59
   5  -2  10   48.07    4.48
  -5   2 -10   42.48    4.69
   5   2  10   46.65    4.44
   5  -2 -10   42.47    4.78
   5  -2 -11  103.62    8.84
   5   2  11  135.98    8.40
   5  -2  11  113.10    8.11
  -5   2 -11  126.09    8.88
   5   2  11  104.29    8.06
   5  -2 -11  118.15    9.01
   5   2 -11  118.08    8.79
   5  -2 -12   64.14    6.30
  -5  -2 -12   80.00    7.70
  -5   2 -12   63.07    5.77
  -5  -2 -12   60.84    5.92
   5   2  12   65.41    5.63
   5   2 -12   71.91    6.07
   5   2  12   79.39    5.65
   5  -2  12   70.07    5.61
  -5  -2 -13   97.68    8.41
   5  -2  13   97.07    6.72
   5  -2 -13   95.88    7.83
  -5   2 -13   94.59    7.12
  -5  -2 -13   86.78    7.19
   5   2  13   88.96    6.78
   5  -2 -14   67.76    6.24
  -5   2 -14   72.19    5.58
  -5  -2 -14   62.92    5.63
   5   2  14   61.44    5.23
   5  -2  14   69.27    5.16
  -5   2 -15    7.77    1.63
  -5  -2 -15    9.35    1.85
   5  -2  15   10.22    1.69
  -5   2 -16    0.84    0.67
  -5  -2 -16    1.30    0.85
   5  -2  16    0.71    0.61
  -6  -2   0  658.31   28.91
  -6   2   0  437.92   28.11
  -6  -2   0  512.33   28.49
  -6   2   0  664.39   29.05
   6   2   0  518.04   28.31
   6   2   0  524.65   29.23
   6  -2   0  586.07   28.52
   6  -2   0  566.97   29.83
   6  -2   0  550.99   28.00
  -6   2  -1  111.24    8.91
  -6   2   1  114.51    8.88
  -6  -2  -1  177.74    9.53
  -6  -2   1  174.68    9.51
  -6  -2  -1  131.20    9.12
  -6  -2   1  127.61    9.20
  -6   2   1  171.11    9.74
  -6   2  -1  180.74    9.67
   6   2   1  145.99    9.18
   6   2  -1  150.78   10.09
   6   2   1  145.02    9.83
   6  -2  -1  144.49    9.13
   6  -2   1  153.88    9.19
   6   2  -1  140.00    9.14
   6  -2   1  146.90    9.99
   6  -2   1  149.34    8.83
   6  -2  -1  135.91    8.59
  -6   2  -2   52.00    5.15
  -6  -2   2   55.37    5.28
  -6  -2  -2   77.82    5.51
  -6  -2   2   75.64    5.50
  -6   2   2   81.78    5.92
  -6   2  -2   79.77    5.56
   6  -2  -2   65.94    5.26
   6  -2   2   70.29    5.29
  -6   2  -2   64.66    6.16
   6   2  -2   69.44    6.06
   6   2   2   72.40    5.88
   6   2   2   62.49    5.10
   6   2  -2   59.28    5.14
   6  -2   2   68.63    5.86
   6  -2   2   72.03    5.16
   6  -2  -2   62.80    4.79
   6   2  -3    9.75    1.90
   6   2   3   10.10    1.78
  -6  -2   3   10.41    1.88
  -6   2  -3    9.03    1.95
  -6  -2   3    9.41    2.01
  -6  -2  -3   12.80    2.00
  -6   2   3   16.10    2.41
  -6   2  -3   13.52    2.03
   6   2   3   11.42    2.23
   6  -2   3    9.82    2.31
   6   2  -3    9.00    2.12
   6  -2   3   10.86    2.08
  -6   2  -3    8.53    2.24
   6  -2   3   11.29    1.82
   6  -2  -3    9.63    1.86
   6  -2   3   10.22    1.72
   6  -2  -3   11.18    1.66
   6   2   4    4.59    1.17
  -6   2   4    1.47    1.07
  -6   2  -4    1.21    0.92
  -6  -2   4    1.30    0.91
  -6   2   4    4.08    1.36
  -6  -2  -4    3.82    1.20
   6  -2   4    1.82    1.41
   6   2  -4    3.55    1.23
   6  -2  -4    2.49    1.11
  -6   2  -4    4.26    1.67
   6   2   4    3.48    1.29
   6  -2  -4    3.30    1.25
   6   2  -4    4.12    1.56
   6   2   4    4.10    1.28
   6  -2   4    2.53    1.13
   6   2  -4    1.71    0.92
  -6   2   5    7.06    2.07
  -6   2  -5   15.03    2.61
  -6  -2   5   10.46    2.21
  -6   2   5   21.10    2.84
  -6  -2  -5   14.58    2.30
   6   2   5   13.25    2.33
   6   2  -5   12.35    2.23
  -6   2  -5   15.12    2.81
   6  -2  -5   12.64    2.25
   6   2   5   14.82    2.32
   6   2  -5   16.27    2.81
   6  -2   5   15.06    2.64
   6  -2   5   12.25    2.17
  -6   2  -6  130.54    9.34
   6   2  -6  113.98    9.05
   6   2   6  114.32    8.35
   6  -2  -6  122.95    8.66
   6   2  -6  108.42    8.39
   6   2   6  133.83    8.51
   6  -2   6  135.08    9.04
   6   2  -7    5.51    1.76
   6   2  -7    4.21    1.54
   6   2   7    4.02    1.44
   6  -2   7    4.20    1.58
  -6   2  -7    4.32    1.70
   6  -2  -7    3.71    1.47
   6   2   7    6.47    1.58
  -6   2  -8  174.25   11.70
   6   2  -8  149.60   11.20
   6   2   8  153.08   10.57
   6  -2  -8  167.18   11.24
   6   2  -8  167.77   11.22
   6   2   8  188.30   10.89
   6  -2   8  186.64   11.22
   6  -2   9   32.85    3.76
   6   2   9   27.97    3.49
   6  -2  -9   31.25    4.05
   6   2  -9   32.20    3.89
   6   2   9   37.62    3.77
  -6  -2 -10   56.74    6.22
   6   2  10   45.93    4.49
   6  -2 -10   50.38    5.16
   6   2 -10   46.66    4.93
   6   2  10   49.07    4.48
   6  -2  10   55.79    4.80
  -6  -2 -11   10.11    2.67
   6   2  11   12.05    2.04
   6  -2  11   11.47    2.10
   6   2 -11   13.74    2.48
   6   2  11    9.61    1.92
   6   2 -12    3.40    1.40
   6   2  12    1.93    0.97
   6   2  12    2.16    1.09
   6  -2  12    2.18    1.10
   6   2  13    5.98    1.45
  -6   2 -13    5.91    1.53
   6   2  13    9.03    1.55
   6  -2  13    3.70    1.24
  -6   2 -14   31.00    3.15
   6  -2  14   33.97    3.05
  -7   2   0   -0.88    1.43
   7   2   0   -1.46    1.26
   7  -2   0    0.98    0.68
   7   2   0    0.85    0.68
   7  -2  -1   18.23    2.55
  -7   2  -1   16.79    3.28
   7   2  -1   26.26    3.58
   7   2   1   23.09    3.36
   7  -2   1   18.89    2.52
   7   2  -1   19.35    2.61
   7   2   1   19.59    2.60
   7   2  -2   27.72    3.24
  -7   2  -2   28.19    4.13
   7   2   2   32.23    3.34
   7   2  -2   32.30    4.11
   7   2   2   29.10    3.73
   7  -2   2   37.58    3.49
   7  -2  -2   27.47    3.21
   7   2  -3   18.33    2.58
   7   2  -3   19.27    3.21
  -7   2  -3   19.58    3.36
   7   2   3   19.51    2.99
   7  -2  -3   20.84    2.78
   7  -2   3   20.56    2.63
   7   2   3   23.20    2.73
   7   2  -4  114.40    7.85
  -7   2  -4  124.25    9.32
   7   2  -4  109.55    8.78
   7   2   4  107.17    8.21
   7  -2  -4  108.47    7.82
   7  -2   4  117.54    7.62
   7   2   4  124.30    7.81
   7   2  -5    0.52    0.98
   7   2   5    2.25    1.21
  -7   2  -5    0.81    1.12
   7   2  -5    2.88    1.28
   7   2   5    2.35    1.14
  -7   2  -6  127.90    9.63
   7   2  -6  117.34    9.38
   7   2   6  134.89    9.03
   7  -2  -6  123.62    8.89
   7   2  -6  117.87    8.73
  -7   2  -7   10.62    2.41
   7   2  -7    8.33    2.15
   7   2  -7    6.68    1.75
   7   2   7    8.81    1.77
   7   2   7    8.59    1.85
  -7   2  -8    0.72    1.22
   7   2  -8    0.20    0.81
   7   2   8    0.55    0.89
   7   2   9    5.23    1.44
   7   2  -9    4.57    1.49
   7   2   9    3.98    1.32
   7   2  10   57.78    4.95
   7   2 -10   63.61    5.39
   7   2  10   66.15    5.06
   7   2  11    0.44    0.80
   7   2 -11    2.97    1.17
   7   2  11    3.17    1.09
   7   2 -12  108.57    7.32
   7   2  12  107.98    6.90
   7   2  13    5.12    1.09
   8   2   0   14.25    2.57
   8  -2   0   12.75    2.05
   8   2   0   15.93    2.23
  -8   2  -1   23.50    3.73
   8   2  -1   20.53    2.63
   8   2  -1   26.83    3.52
   8   2   1   23.98    3.28
   8  -2   1   23.48    2.73
   8  -2  -1   26.00    2.92
   8   2   1   21.71    2.66
   8   2  -2   29.94    3.20
  -8   2  -2   33.22    4.48
   8   2  -2   34.61    4.05
   8   2   2   33.45    3.84
   8  -2  -2   27.60    3.16
   8  -2   2   31.40    3.16
   8   2   2   35.48    3.37
  -8   2  -3   -0.27    1.27
   8   2  -3    0.23    0.99
   8  -2   3    0.14    0.60
   8   2   3    0.60    0.94
   8  -2  -3   -0.16    0.70
   8   2  -3    1.07    0.88
   8   2   3   -0.14    0.64
   8   2   4    8.80    1.90
  -8   2  -4    4.15    1.84
   8   2  -4    6.48    1.80
   8  -2  -4    7.74    1.70
   8  -2   4    6.46    1.40
   8   2  -4    7.63    1.55
   8   2   4    6.81    1.39
  -8   2  -5   11.61    2.50
   8   2   5   14.46    2.27
   8   2  -5    8.16    1.98
  -8   2  -6   21.41    3.26
   8   2  -6   24.18    3.19
   8   2   6   26.38    3.08
  -8   2  -7    9.73    2.18
   8   2   7   13.01    1.97
   8   2  -7    9.96    1.84
   8   2   7   10.15    1.85
  -8   2  -8   45.52    4.57
   8   2   8   46.39    4.10
   8   2  -8   46.60    4.15
   8   2   8   58.51    4.36
   8   2   9    0.63    0.64
   8   2  -9    0.43    0.69
   8   2 -10   21.74    2.48
   8   2  10   22.67    2.40
   9   2   0   -0.60    0.95
   9  -2   0   -0.35    0.62
   9   2   0   -0.34    0.61
   9   2  -1   10.81    1.61
   9   2   1    7.00    1.63
  -9   2  -1    9.63    2.25
   9   2  -1    6.96    1.64
   9  -2   1   11.04    1.62
   9   2   1    8.79    1.46
   9  -2  -1    8.35    1.47
   9   2   2   21.61    2.35
  -9   2  -2   25.50    3.47
   9   2  -2   25.04    2.49
   9   2  -2   22.39    2.75
   9   2   2   22.30    2.70
   9  -2  -2   25.81    2.63
   9  -2   2   24.01    2.44
  -9   2  -3   29.80    3.71
   9  -2  -3   28.06    2.85
   9  -2   3   27.92    2.60
   9   2  -3   28.23    2.63
   9   2   3   27.19    2.60
  -9   2  -4   10.23    2.14
  -9   2  -5   10.28    2.08
  -9  -2  -5   11.04    2.17
  -9   2  -6    1.20    1.04
   0  -3   0    0.06    0.44
   0   3   0   -0.05    0.34
   0  -3   0    0.29    0.51
   0   3   0    0.82    0.70
   0  -3   0    0.39    0.60
   0  -3   0    0.26    0.45
   0  -3   0   -0.05    0.39
   0  -3   1 1422.25   67.91
   0   3  -1 1576.06   68.67
   0   3   1 1342.26   68.56
   0  -3  -1 1601.44   68.42
   0  -3   1 1542.05   68.38
   0   3   1 1266.16   67.80
   0   3  -1 1553.15   68.04
   0  -3  -1 1144.56   68.09
   0  -3   1 1560.19   68.52
   0  -3  -1 1451.18   68.22
   0  -3   1 1440.81   68.06
   0  -3   2    0.38    0.49
   0   3   2    0.11    0.56
   0   3   2    0.21    0.31
   0   3  -2    0.19    0.39
   0  -3  -2    0.23    0.50
   0  -3   2    1.36    0.62
   0   3  -2    0.39    0.39
   0  -3  -2    0.54    0.47
   0  -3   2   -0.25    0.60
   0  -3  -2    0.15    0.45
   0  -3   3   92.18    5.54
   0   3   3   88.21    6.09
   0   3  -3  102.22    5.64
   0  -3  -3  103.65    5.77
   0   3   3   89.91    5.31
   0  -3  -3   89.02    5.63
   0  -3   3   90.51    5.77
   0  -3  -3   89.12    5.63
   0   3   3   91.95    5.87
   0  -3   4    0.38    0.52
   0   3   4   -0.13    0.85
   0   3   4   -0.12    0.35
   0  -3  -4    0.32    0.51
   0   3  -4   -0.08    0.39
   0  -3   4   -0.28    0.83
   0  -3  -4   -0.45    0.51
   0   3   4   -0.11    0.57
   0  -3   5   24.83    2.20
   0   3   5   18.68    2.48
   0   3  -5   26.95    2.25
   0   3   5   23.96    1.96
   0  -3  -5   19.47    2.10
   0  -3   5   19.51    2.17
   0   3   5   20.49    2.45
   0  -3   6    0.20    0.56
   0   3   6    1.15    1.03
   0   3   6    1.16    0.57
   0   3  -6    0.49    0.50
   0  -3   6    0.22    0.64
   0  -3  -6    0.43    0.51
   0   3   6    0.16    0.71
   0   3   7 1140.60   62.26
   0   3   7 1137.84   60.72
   0  -3   7 1301.84   61.26
   0  -3   7 1297.42   61.54
   0  -3  -7 1210.32   61.25
   0   3   7 1235.27   62.34
   0   3   8    0.43    0.85
   0   3   8    2.14    0.80
   0   3  -8    0.85    1.04
   0  -3  -8    0.15    0.60
   0   3  -8    0.69    0.60
   0  -3   8   -0.14    0.55
   0   3   8    0.21    0.74
   0  -3  -8    0.14    0.62
   0   3  -9 1235.93   56.86
   0   3   9 1006.82   55.31
   0  -3  -9 1088.81   57.50
   0  -3  -9 1076.99   56.26
   0  -3   9 1292.38   56.41
   0  -3  -9  978.46   55.84
   0   3   9 1048.05   57.18
   0   3  10   -0.41    0.81
   0   3  10    0.27    0.70
   0   3 -10    0.19    1.00
   0  -3 -10    1.94    1.35
   0  -3 -10    0.19    0.72
   0   3 -10    0.14    0.52
   0  -3  10    0.86    0.81
   0  -3 -10   -0.17    0.69
   0   3  10    0.53    1.00
   0   3 -11   56.34    5.02
   0   3  11   47.96    4.22
   0  -3 -11   37.63    5.16
   0   3 -11   70.82    4.78
   0  -3 -11   45.35    4.65
   0  -3  11   58.28    4.91
   0  -3 -11   36.50    4.19
   0   3  11   52.95    5.60
   0   3  11   51.22    5.04
   0   3  12    0.99    0.99
   0   3  12   -0.68    0.75
   0   3 -12   -0.21    1.10
   0  -3 -12    0.24    0.91
   0  -3 -12   -0.68    1.41
   0   3 -12   -0.32    0.61
   0  -3  12    0.20    0.85
   0  -3 -12    0.20    0.68
   0   3  12    0.30    1.18
   0  -3 -13  136.77   10.32
   0  -3 -13  126.03   11.18
   0  -3 -14    1.04    1.04
   0   3 -14    0.84    1.09
   0  -3 -14    0.38    1.50
   0  -3 -15   87.74    7.79
   0  -3 -15   92.14    8.96
   0   3 -16    0.53    1.00
   0  -3 -16    0.24    0.91
   0  -3 -16    0.35    1.32
   0  -3 -17  139.71   10.23
   0  -3 -17  141.06   11.32
   0   3 -18    0.12    0.68
   0  -3 -18   -0.18    0.96
   0  -3 -18   -0.51    1.12
   1  -3   0   -0.07    0.41
   1  -3   0    0.07    0.50
   1   3   0   -0.42    0.70
  -1   3   0    0.16    0.48
   1   3   0   -0.06    0.34
   1   3   0    0.10    0.27
  -1   3   0    0.11    0.28
  -1  -3   0    0.15    0.48
   1  -3   0    1.17    0.56
   1  -3   0    0.34    0.60
  -1  -3   0    0.36    0.55
  -1  -3   0    0.06    0.39
   1  -3   1  413.38   17.95
   1   3  -1  382.52   18.26
   1   3   1  324.26   17.36
   1   3  -1  347.64   17.37
   1   3   1  336.00   17.17
  -1   3   1  335.30   17.26
  -1   3  -1  400.84   17.51
   1   3  -1  435.43   17.52
   1   3   1  368.40   18.29
  -1   3   1  320.16   17.69
   1  -3  -1  301.28   17.64
  -1  -3  -1  303.27   17.47
   1  -3   1  417.89   18.16
  -1  -3   1  401.22   17.83
  -1  -3   1  363.77   17.56
   1  -3   1  334.87   17.51
  -1  -3  -1  352.31   17.71
  -1  -3  -1  302.78   17.39
   1  -3  -1  318.13   17.48
   1  -3   1  327.28   17.55
  -1  -3   1  338.73   17.58
   1  -3  -1  363.52   17.76
   1  -3   2  115.21    6.37
  -1   3  -2  110.55    6.01
   1   3  -2  119.96    6.28
   1   3  -2  106.89    6.48
   1   3  -2  108.02    5.98
   1   3   2   98.05    5.75
  -1   3   2  100.18    5.87
  -1   3  -2  121.59    6.14
   1   3  -2  132.66    6.21
  -1  -3   2  110.27    6.12
   1  -3  -2   94.30    6.16
  -1  -3  -2   93.71    6.01
   1   3   2  116.23    6.90
   1  -3   2  129.65    6.68
  -1  -3   2  106.38    6.22
  -1   3   2   94.67    6.30
   1  -3  -2  115.75    6.36
   1  -3  -2   94.17    6.00
   1  -3   2   99.00    6.08
   1  -3   2   99.19    5.99
  -1  -3  -2  104.04    6.10
  -1  -3   2  101.43    6.09
  -1  -3  -2  112.88    6.32
   1  -3   3  284.45   14.31
   1   3   3  288.00   14.98
  -1   3  -3  281.40   13.94
   1   3  -3  312.36   14.26
   1   3  -3  289.98   13.88
   1   3   3  253.62   13.62
  -1   3   3  252.08   13.71
   1  -3  -3  254.74   14.25
   1  -3  -3  249.89   14.13
  -1  -3  -3  263.88   13.99
  -1  -3   3  285.41   14.07
   1  -3   3  267.36   14.33
  -1  -3   3  261.59   14.09
   1  -3  -3  251.09   13.87
   1  -3   3  269.01   14.02
   1  -3  -3  295.82   14.30
  -1   3   3  246.60   14.32
  -1  -3  -3  330.32   14.52
  -1  -3   3  296.30   14.10
  -1  -3  -3  250.92   14.06
  -1  -3  -3  275.83   14.15
   1   3   3  287.18   14.38
   1  -3   4  343.39   17.38
   1   3   4  351.49   18.10
  -1   3   4  285.11   17.44
   1   3  -4  342.86   16.90
  -1   3  -4  372.61   17.16
   1   3  -4  403.75   17.52
   1   3   4  298.22   16.66
  -1   3   4  310.48   16.77
   1  -3   4  332.49   17.38
  -1  -3   4  327.37   17.22
  -1  -3  -4  348.14   17.36
   1  -3  -4  301.47   17.23
  -1  -3  -4  313.90   17.11
   1  -3  -4  330.85   17.24
  -1  -3  -4  462.62   17.89
   1   3   4  350.06   17.72
   1  -3   5  437.39   21.54
   1   3   5  443.40   22.34
  -1   3   5  373.74   21.71
   1   3  -5  451.68   21.02
   1   3  -5  519.52   21.76
   1   3   5  389.54   20.79
   1  -3   5  424.82   21.51
  -1  -3   5  409.28   21.34
  -1  -3  -5  386.29   21.21
   1  -3  -5  383.79   21.39
  -1   3   5  396.73   20.89
   1  -3  -5  386.13   21.22
  -1  -3  -5  435.70   21.54
  -1   3  -5  503.25   21.42
   1   3   5  438.15   22.06
   1  -3   6    2.13    0.86
   1   3   6    2.36    1.16
   1   3  -6    1.29    0.55
   1   3   6    1.20    0.50
  -1   3   6    1.78    0.68
  -1   3   6    2.60    1.12
  -1   3  -6    2.66    0.75
   1   3  -6    2.36    0.78
   1  -3   6    1.25    0.74
  -1  -3   6    3.03    0.89
  -1  -3  -6    2.27    0.76
   1  -3  -6    0.81    0.61
   1  -3  -6    0.68    0.57
   1   3   6    2.80    1.09
   1  -3   7  142.50    8.21
   1   3   7  139.88    9.08
  -1   3   7  110.11    8.46
   1   3  -7  148.48    7.63
   1   3   7  121.17    7.48
  -1   3   7  122.10    7.57
  -1   3  -7  160.93    8.04
   1   3  -7  158.90    8.26
   1  -3   7  139.22    8.24
  -1  -3   7  141.93    8.20
   1   3   7  137.65    8.88
  -1  -3  -7  118.30    7.86
   1  -3  -7  117.90    8.02
  -1   3   7  111.43    8.57
   1   3   7  127.97    8.31
   1  -3   8   35.69    3.29
   1   3   8   34.15    3.93
  -1   3   8   27.81    3.63
  -1   3  -8   31.80    3.60
   1   3  -8   35.77    2.82
   1   3   8   28.37    2.74
  -1   3   8   31.62    2.89
  -1   3  -8   45.03    3.26
   1   3  -8   42.91    3.38
  -1  -3  -8   32.56    4.09
  -1  -3  -8   32.97    3.27
   1  -3  -8   32.27    3.38
   1  -3   8   33.97    3.25
  -1  -3   8   35.54    3.31
  -1   3  -8   39.01    3.61
   1   3  -8   37.13    3.59
   1  -3  -8   31.34    3.23
  -1  -3  -8   30.81    3.08
   1   3   8   35.19    3.91
  -1   3   8   33.46    3.83
   1   3   8   45.74    3.93
   1  -3   9   45.10    3.77
  -1   3   9   31.13    4.12
  -1   3  -9   39.13    4.05
   1   3  -9   45.47    4.09
   1   3  -9   42.49    3.19
   1   3   9   35.22    3.18
  -1   3   9   34.01    3.25
  -1   3  -9   45.51    3.51
   1   3  -9   52.00    3.91
  -1  -3  -9   42.37    4.81
  -1  -3  -9   35.39    3.60
   1  -3  -9   37.38    3.83
   1  -3   9   38.48    3.64
  -1  -3   9   43.93    3.84
   1  -3  -9   28.59    3.42
  -1   3  -9   46.64    4.04
  -1  -3  -9   37.42    3.56
   1   3   9   36.08    4.24
  -1   3   9   34.41    4.15
   1   3   9   39.04    4.03
   1  -3  10   22.26    2.69
  -1   3 -10   24.47    3.26
   1   3 -10   22.07    2.91
   1   3  10   19.81    2.38
  -1   3  10   23.81    2.64
  -1   3 -10   24.83    2.55
   1   3 -10   29.15    2.91
  -1  -3 -10   18.14    2.63
   1  -3 -10   22.10    2.96
  -1  -3 -10   19.54    3.44
  -1   3  10   16.97    3.03
   1  -3  10   24.91    2.85
  -1  -3  10   22.68    2.81
  -1  -3 -10   21.73    2.72
   1  -3 -10   16.38    2.57
   1   3  10   23.83    3.46
   1   3  10   21.22    3.06
   1  -3  11  182.33   11.03
  -1   3 -11  198.16   11.74
   1   3 -11  199.83   11.60
   1   3  11  165.94   10.49
  -1   3  11  160.26   10.60
  -1  -3 -11  154.49   12.45
  -1   3 -11  219.26   10.97
  -1  -3 -11  166.71   11.16
   1  -3 -11  161.34   11.32
   1   3 -11  226.31   11.38
   1   3  11  175.91   12.30
   1  -3  11  188.71   11.19
  -1  -3  11  214.32   11.75
  -1   3  11  168.68   12.17
   1  -3 -11  131.20   10.73
  -1  -3 -11  150.54   10.73
   1   3  11  202.07   12.30
   1  -3  12   52.78    4.59
  -1   3 -12   51.40    4.91
   1   3 -12   43.59    4.47
  -1  -3 -12   39.71    4.60
   1  -3 -12   38.80    4.84
   1   3  12   47.66    4.21
  -1   3  12   41.19    4.14
   1  -3 -12   41.15    5.32
  -1  -3 -12   41.27    5.46
  -1   3 -12   55.11    4.30
   1   3 -12   55.25    4.57
   1  -3 -12   34.19    4.18
   1  -3  12   55.00    4.78
  -1  -3  12   57.26    5.00
  -1  -3 -12   40.83    4.30
   1   3  12   41.51    5.11
  -1   3  12   39.85    5.05
   1   3  12   50.35    5.26
  -1   3  12   40.36    4.62
  -1   3 -13  187.03   10.96
   1   3 -13  171.27   10.62
  -1  -3 -13  154.11   10.77
   1  -3 -13  132.77   10.75
   1  -3 -13  155.08   12.04
  -1  -3 -13  137.82   11.77
  -1   3 -14  106.60    7.52
   1   3 -14  113.95    7.64
  -1  -3 -14   93.74    7.63
   1  -3 -14   86.57    7.75
   1  -3 -14   83.67    8.48
  -1  -3 -14   78.03    8.32
  -1  -3 -14   93.14    7.52
   1   3 -15   93.65    6.70
  -1  -3 -15   71.89    6.61
   1  -3 -15   68.91    6.82
   1  -3 -15   74.29    7.82
  -1  -3 -15   68.50    7.63
  -1   3 -16    4.59    1.39
   1   3 -16    3.45    1.33
  -1  -3 -16    2.19    1.15
   1  -3 -16    3.04    1.47
   1  -3 -16    4.16    1.95
  -1  -3 -16    3.34    1.83
  -1   3 -17    9.23    1.72
   1   3 -17    8.35    1.64
  -1  -3 -17    8.53    1.89
   1  -3 -17    6.29    1.80
   1  -3 -17    8.37    2.49
  -1  -3 -17    5.78    1.96
  -1   3 -18   36.57    3.07
   1   3 -18   32.73    3.02
  -1  -3 -18   31.68    3.39
   1  -3 -18   30.80    3.59
  -1  -3 -18   33.04    4.07
   2  -3   0  882.49   40.48
   2   3   0  789.76   40.73
   2   3   0  935.08   40.21
  -2   3   0  940.90   39.90
   2  -3   0  695.34   40.06
  -2  -3   0  793.84   40.02
  -2  -3   0  775.10   40.02
   2  -3   0  791.67   40.22
   2  -3   1  483.63   20.88
   2   3   1  392.54   20.87
  -2   3   1  350.50   20.04
  -2   3  -1  335.34   20.08
   2   3  -1  491.38   20.29
   2   3   1  416.81   20.16
   2   3  -1  446.34   20.26
  -2   3   1  410.23   19.86
  -2   3  -1  450.63   20.02
   2  -3  -1  351.51   20.16
   2  -3   1  425.90   20.54
  -2  -3  -1  389.36   20.21
  -2  -3   1  383.56   20.07
  -2  -3   1  421.69   20.26
   2  -3   1  396.50   20.27
  -2  -3  -1  353.81   20.07
   2  -3  -1  370.84   20.28
   2  -3   2 1148.01   47.32
   2   3   2  932.68   47.40
  -2   3   2  852.69   46.62
  -2   3  -2  749.68   46.58
   2   3   2  877.53   46.49
   2   3  -2 1108.04   46.78
   2   3  -2 1099.17   46.79
  -2   3   2  900.42   46.20
   2  -3  -2  957.15   46.92
  -2   3  -2 1091.60   46.59
   2  -3  -2  862.66   46.59
   2  -3   2 1232.16   47.37
  -2  -3   2 1065.12   46.80
  -2  -3  -2  983.63   46.77
  -2  -3   2  914.01   46.48
  -2  -3  -2  882.22   46.62
   2  -3   2  979.80   46.70
   2  -3   3   29.35    2.71
   2   3   3   28.13    2.91
  -2   3   3   26.54    2.59
  -2   3  -3   24.77    2.59
   2   3  -3   32.50    2.51
   2   3  -3   33.69    2.58
  -2   3   3   26.73    2.20
   2  -3   3   36.00    2.88
  -2  -3  -3   25.41    2.46
   2  -3  -3   29.63    2.64
  -2  -3  -3   29.84    2.65
  -2  -3   3   25.18    2.29
   2  -3  -3   26.31    2.50
  -2  -3   3   31.50    2.58
   2  -3   3   29.89    2.50
   2  -3   3   30.49    2.69
   2  -3   4    0.23    0.82
  -2   3   4   -0.07    0.39
   2   3   4    0.15    0.69
  -2   3   4    0.12    0.54
  -2   3  -4    2.91    0.95
   2   3  -4    0.60    0.51
  -2  -3  -4    0.11    0.62
  -2  -3  -4   -0.11    0.54
   2   3  -4    0.10    0.40
   2  -3   4    0.52    0.79
   2  -3  -4    0.62    0.61
  -2  -3   4    0.19    0.58
   2  -3  -4    0.31    0.59
   2  -3   4    0.11    0.68
   2  -3   5  191.66   10.74
   2   3   5  185.73   11.20
  -2   3   5  164.51   10.68
   2   3  -5  209.76   10.42
  -2   3   5  175.58    9.98
   2   3  -5  219.29   10.73
  -2  -3  -5  184.60   10.65
   2  -3   5  198.60   10.61
   2  -3  -5  177.32   10.42
   2  -3  -5  155.97   10.30
  -2  -3   5  198.57   10.55
   2   3   5  184.52   10.80
   2  -3   5  204.79   10.70
   2  -3   6  610.88   29.30
   2   3   6  597.80   30.01
  -2   3   6  487.04   29.26
  -2  -3  -6  578.94   29.37
   2   3  -6  649.21   28.84
  -2   3   6  528.76   28.43
   2   3  -6  711.31   29.33
   2  -3   6  605.05   29.10
   2  -3  -6  519.79   28.95
   2  -3  -6  507.53   28.71
   2   3   6  578.82   29.56
   2  -3   6  602.46   29.12
   2  -3   7   56.61    4.44
   2   3   7   64.61    5.24
  -2   3   7   45.18    4.61
   2   3  -7   66.50    4.26
   2   3  -7   73.48    4.67
   2  -3  -7   74.66    5.53
  -2  -3  -7   59.26    5.68
  -2   3   7   50.83    3.94
   2  -3   7   60.99    4.45
  -2   3  -7   56.29    4.87
   2  -3   7   57.23    4.46
   2  -3  -7   46.53    4.24
  -2  -3  -7   56.82    4.65
   2  -3  -7   49.17    4.06
   2   3   7   56.74    4.86
   2  -3   8  686.08   32.06
  -2   3   8  484.88   32.14
   2   3  -8  730.26   31.44
  -2   3   8  585.03   31.22
   2   3  -8  799.35   32.24
  -2  -3  -8  615.44   33.73
   2  -3   8  664.85   31.81
  -2   3  -8  687.17   32.73
   2  -3   8  581.12   31.55
   2   3   8  600.83   31.96
   2  -3  -8  518.70   31.64
   2  -3  -8  729.41   33.29
  -2  -3  -8  547.46   31.94
   2   3   8  638.67   32.79
   2  -3   9   23.46    2.70
  -2   3   9   24.65    3.41
   2   3  -9   24.06    2.37
  -2   3   9   21.17    2.39
   2   3  -9   24.42    2.65
   2  -3  -9   18.64    2.73
  -2  -3  -9   20.24    3.44
   2  -3   9   18.84    2.41
  -2   3  -9   22.26    2.96
   2  -3   9   18.03    2.41
   2  -3  -9   16.44    2.48
   2  -3  -9   28.01    3.40
   2   3   9   20.86    2.65
   2   3   9   20.60    3.04
  -2   3   9   15.72    2.76
   2  -3  10  294.03   15.58
   2   3 -10  288.64   15.59
   2   3 -10  313.21   15.03
  -2   3  10  259.19   14.96
  -2  -3 -10  256.99   17.15
   2   3 -10  343.56   15.78
   2  -3 -10  218.31   15.50
   2   3  10  276.60   15.50
  -2   3 -10  310.40   16.31
   2  -3  10  257.66   14.98
   2  -3 -10  212.27   15.12
   2  -3 -10  302.09   16.68
   2   3  10  280.27   16.63
  -2   3  10  213.29   15.85
   2  -3  11  134.14    8.49
   2   3 -11  131.36    8.58
   2   3 -11  143.47    8.06
  -2   3  11  115.56    8.05
  -2  -3 -11  107.93    9.60
  -2   3 -11  138.36    9.04
  -2   3  11   91.34    8.68
   2  -3  11  107.51    7.82
   2   3  11  142.58    9.84
   2   3 -12    0.19    0.88
   2  -3 -12    2.08    1.31
  -2  -3 -12   -0.35    1.24
  -2   3 -12    0.84    1.12
   2  -3  12    0.64    0.97
   2   3 -13    7.92    1.82
   2  -3 -13    7.04    2.08
  -2  -3 -13    9.63    2.64
  -2   3 -13   13.31    2.33
  -2  -3 -13    8.17    2.07
   2  -3  13    8.04    1.73
   2   3 -14  224.77   12.43
   2  -3 -14  177.11   12.97
  -2  -3 -14  172.48   13.71
  -2   3 -14  241.72   12.82
  -2  -3 -14  178.70   12.52
   2  -3  14  189.69   11.65
   2  -3 -15   76.93    7.37
  -2  -3 -15   81.12    7.95
  -2  -3 -15   76.29    6.76
   2  -3  15   84.36    6.09
   2  -3 -16  114.07    8.89
  -2  -3 -16  109.63    9.26
   2   3 -16  136.47    8.12
  -2  -3 -16  111.43    8.29
   2  -3 -17   78.53    6.82
  -2  -3 -17   76.24    6.97
  -2  -3 -17   79.94    6.27
  -2  -3 -18   27.18    3.32
   3  -3   0    0.17    0.43
   3  -3   0    0.25    0.79
  -3  -3   0    1.27    0.74
   3   3   0    0.10    0.54
  -3   3   0    0.15    0.36
  -3  -3   0    0.72    0.71
   3  -3   0    0.12    0.56
   3  -3  -1    5.89    1.07
   3  -3   1    9.09    1.61
  -3   3   1    4.88    1.07
  -3   3  -1    6.72    1.25
   3   3  -1    9.69    1.38
   3   3   1    6.89    1.20
  -3  -3  -1    6.36    1.22
  -3   3  -1   12.46    1.31
  -3   3   1    7.01    1.08
  -3  -3   1    7.28    1.25
  -3  -3   1    8.26    1.33
  -3  -3  -1    5.71    1.15
   3  -3  -1    7.96    1.45
   3  -3   1    6.03    1.29
   3  -3   1    6.57    1.14
   3  -3   2  459.18   19.69
  -3   3   2  302.74   18.53
  -3   3  -2  297.51   18.56
   3   3   2  363.93   18.68
   3   3  -2  436.27   19.10
  -3  -3  -2  323.07   18.63
  -3  -3  -2  363.08   18.78
  -3  -3   2  374.06   18.67
  -3  -3   2  377.30   18.84
   3  -3  -2  352.87   19.01
   3  -3   2  391.92   19.07
   3  -3  -2  357.19   18.38
   3  -3   2  388.50   18.63
   3  -3   3   52.91    4.14
   3   3   3   46.72    4.12
  -3   3   3   38.11    3.61
  -3   3  -3   39.20    3.69
   3   3   3   53.22    3.78
   3   3  -3   57.08    3.94
  -3  -3   3   51.30    3.84
  -3  -3  -3   42.82    3.67
  -3  -3  -3   50.30    3.85
  -3  -3   3   51.54    3.68
   3  -3   3   55.05    3.71
   3  -3  -3   50.06    4.00
   3  -3   3   52.64    3.92
   3  -3  -3   44.45    3.35
   3  -3   4  455.01   21.55
   3   3   4  392.74   21.55
  -3   3   4  345.55   20.98
  -3   3  -4  345.42   21.07
   3   3  -4  486.02   21.28
  -3  -3  -4  455.13   21.36
  -3  -3  -4  374.20   21.03
   3  -3  -4  414.23   21.27
  -3  -3   4  431.02   21.13
   3  -3   4  438.19   21.16
   3  -3   4  423.39   21.51
   3  -3  -4  367.81   20.32
   3  -3   4  409.10   20.69
   3  -3   5  376.71   18.69
   3   3   5  358.29   19.00
  -3   3   5  280.96   18.26
  -3   3  -5  308.80   18.59
   3   3  -5  419.61   18.53
  -3  -3   5  383.63   18.48
   3  -3  -5  350.16   18.38
   3   3   5  319.57   18.36
   3   3   5  378.79   19.15
   3   3  -5  338.80   19.36
  -3   3  -5  399.83   19.62
  -3   3  -5  287.64   18.66
   3  -3  -5  292.99   18.43
   3  -3   5  370.50   18.77
  -3  -3  -5  336.92   18.40
   3  -3   5  374.24   18.71
   3  -3   6  794.80   37.77
   3   3   6  791.77   38.29
  -3   3   6  572.72   37.49
  -3   3  -6  669.64   37.93
   3   3  -6  915.83   37.58
   3  -3  -6  633.39   37.52
   3   3   6  707.66   37.61
  -3  -3  -6  826.75   39.84
  -3   3  -6  828.46   38.80
  -3   3  -6  686.97   38.11
   3   3  -6  700.10   38.47
   3  -3   6  780.24   37.78
   3  -3  -6  823.67   39.09
  -3  -3  -6  694.64   37.60
   3  -3  -6  691.05   37.26
  -3  -3   6  861.57   37.76
   3   3   6  893.19   38.26
   3  -3   6  775.65   37.73
   3  -3   7   11.63    1.95
  -3   3   7   10.65    2.02
   3   3  -7   11.76    1.72
   3   3   7   11.55    1.93
  -3  -3  -7   12.13    2.55
   3  -3  -7   13.34    2.46
  -3   3  -7    9.88    2.08
  -3  -3   7   11.27    1.85
   3   3  -7   10.66    2.19
   3  -3   7   11.32    1.92
  -3  -3  -7   10.94    1.98
   3   3   7    8.97    1.85
   3  -3   7   10.59    1.83
   3  -3   8   20.90    2.61
  -3   3   8   14.96    2.69
   3   3  -8   28.10    2.68
  -3  -3  -8   17.53    3.18
   3  -3   8   19.42    2.55
  -3   3  -8   22.81    3.13
   3   3  -8   17.33    2.85
   3   3   8   20.99    2.66
   3  -3  -8   19.98    3.06
  -3  -3  -8   17.57    2.64
  -3  -3   8   22.89    2.67
   3   3   8   24.59    3.05
   3  -3   8   20.21    2.56
   3  -3   9   21.93    2.77
  -3   3   9   18.10    3.20
   3   3  -9   26.07    2.67
  -3  -3  -9   24.92    3.83
  -3  -3   9   23.76    2.87
   3   3   9   22.50    2.91
  -3   3  -9   22.17    3.20
   3  -3   9   23.19    2.80
   3  -3  -9   24.62    3.50
   3   3   9   27.06    3.40
   3  -3   9   20.19    2.68
   3  -3  10  661.76   33.92
  -3   3  10  462.61   34.48
   3   3 -10  812.81   33.99
  -3  -3  10  755.61   34.49
  -3  -3 -10  664.12   36.15
   3   3  10  720.22   34.40
  -3   3 -10  737.53   35.17
   3  -3  10  644.87   33.71
   3  -3 -10  703.25   35.76
   3   3  10  831.84   36.08
  -3   3  10  424.34   33.87
   3   3 -11   57.65    4.55
  -3  -3 -11   45.70    5.66
  -3   3 -11   53.28    5.18
   3  -3  11   47.84    4.40
   3   3  11   55.55    4.85
  -3  -3 -12  136.35   10.90
  -3   3 -12  158.71   10.15
  -3  -3 -12  142.40   10.06
   3  -3  12  128.54    8.82
  -3  -3 -13   21.55    3.83
  -3   3 -13   26.58    3.39
  -3  -3 -13   20.85    3.24
   3  -3  13   23.80    2.86
  -3  -3 -14   82.47    7.79
  -3   3 -14   88.88    6.74
  -3  -3 -14   83.36    7.00
   3  -3  14   84.39    6.09
  -3  -3 -15    2.54    1.55
  -3   3 -15    1.76    0.97
  -3  -3 -15    2.59    1.28
   3  -3  15    2.04    0.97
  -3  -3 -16    0.97    1.09
  -3   3 -16    0.15    0.81
  -3  -3 -16    0.57    0.82
   3  -3  16    0.23    0.75
  -3  -3 -17    0.39    0.87
  -3  -3 -17    1.09    0.85
   3  -3  17   -0.19    0.62
  -4  -3   0  714.11   40.16
   4   3   0  904.23   40.86
   4  -3   0  902.60   40.94
  -4  -3   0  879.34   40.80
  -4   3   0  891.69   40.34
  -4   3   0  784.18   41.63
   4  -3   0  854.41   41.87
   4   3   0  757.00   41.18
  -4  -3   0  707.92   40.35
   4  -3   0  804.71   41.08
   4  -3   0  855.22   40.27
   4  -3   1   75.26    5.80
  -4   3  -1   57.29    5.19
  -4  -3   1   72.21    5.40
   4   3   1   91.22    5.72
   4   3  -1   92.55    5.89
  -4  -3  -1   84.65    5.65
  -4   3   1   86.14    5.41
  -4  -3   1   83.53    5.60
  -4   3  -1   87.32    5.33
   4  -3  -1   73.70    6.24
  -4   3  -1   86.66    6.53
  -4  -3   1   74.11    5.49
   4  -3  -1   82.65    5.69
   4  -3  -1   77.08    5.95
   4   3  -1   78.66    6.10
   4   3   1   71.32    5.89
   4  -3   1   96.32    5.97
   4  -3   1   84.26    6.46
  -4  -3  -1   65.99    5.33
   4  -3   1   76.89    5.83
   4  -3  -1   80.91    5.28
   4  -3   1   86.69    5.48
   4  -3   2  222.90   11.60
  -4   3   2  155.30   10.54
  -4   3  -2  136.78   10.41
   4   3   2  212.34   10.98
   4   3  -2  210.06   11.11
  -4   3   2  205.42   10.68
  -4  -3  -2  210.23   11.05
  -4  -3   2  207.85   10.86
   4   3  -2  180.77   11.37
  -4   3  -2  198.23   11.86
   4  -3  -2  151.53   11.19
   4   3   2  185.72   11.37
   4   3  -2  173.05   11.25
   4  -3   2  222.24   12.07
   4  -3   2  223.35   11.22
   4  -3  -2  194.75   10.89
  -4  -3  -2  152.88   10.50
  -4  -3   2  178.17   10.77
   4  -3  -2  190.32   11.36
   4  -3   2  182.89   11.04
   4  -3  -2  167.95   10.21
   4  -3   2  184.37   10.51
   4  -3  -3    1.78    0.72
   4  -3   3    3.36    0.97
   4  -3   3    3.20    1.20
  -4   3   3    3.69    1.14
  -4  -3  -3    3.53    1.10
  -4   3  -3    3.85    1.20
  -4  -3   3    3.85    1.07
   4   3   3    3.57    1.08
   4   3  -3    3.53    1.06
  -4   3   3    2.26    0.86
   4   3  -3    3.41    1.22
   4  -3  -3    0.98    0.87
   4  -3   3    3.56    1.34
  -4   3  -3    2.45    1.19
  -4  -3   3    3.82    1.12
  -4  -3  -3    3.17    1.07
   4   3   3    3.51    1.18
   4  -3  -3    3.12    1.03
   4  -3   3    4.14    1.19
   4  -3  -3    3.63    1.22
   4  -3   3    4.45    1.29
   4  -3   4   58.82    4.54
  -4   3   4   36.47    3.96
  -4   3  -4   41.99    4.07
   4   3   4   51.79    3.94
   4   3  -4   53.86    4.21
  -4   3   4   51.27    4.04
  -4  -3   4   48.50    4.10
   4   3   4   51.50    4.48
  -4  -3  -4   52.98    4.23
   4  -3   4   50.50    4.54
  -4   3  -4   49.15    4.74
   4  -3  -4   36.45    4.18
   4   3  -4   44.36    4.48
   4   3   4   44.95    4.02
  -4  -3  -4   40.94    3.93
   4  -3  -4   43.81    4.19
   4  -3   4   45.43    4.05
   4  -3  -4   40.51    3.45
   4  -3   5   15.89    2.29
  -4   3   5    8.23    1.83
  -4   3  -5    9.84    2.00
   4   3   5   16.32    2.03
   4   3  -5   15.02    2.05
   4   3   5   11.96    2.00
  -4   3  -5   14.44    2.49
   4  -3   5   14.59    2.31
   4  -3  -5   10.26    2.07
   4   3   5   10.80    1.97
   4   3  -5   11.88    2.26
  -4  -3   5   12.66    2.04
  -4  -3  -5    8.51    1.77
   4  -3   5   12.02    1.95
   4  -3  -5   11.38    1.98
   4  -3   5   12.57    2.18
   4  -3   6   64.06    4.95
  -4   3   6   44.96    4.82
  -4   3  -6   48.75    4.93
   4   3  -6   61.80    4.74
   4  -3  -6   56.04    5.57
   4   3   6   56.33    4.78
   4   3  -6   55.68    5.35
  -4   3  -6   64.80    5.66
  -4   3  -6   48.90    5.06
   4  -3  -6   39.86    4.55
   4  -3   6   66.83    5.20
  -4  -3  -6   51.81    4.73
  -4  -3   6   68.61    5.07
   4  -3   6   61.95    5.06
   4  -3   7   20.50    2.66
  -4   3   7    9.80    2.35
  -4   3  -7   15.78    2.79
   4   3  -7   22.93    2.62
   4   3   7   20.14    2.65
  -4  -3  -7   17.29    3.18
  -4  -3   7   18.50    2.59
   4   3  -7   17.25    2.86
  -4   3  -7   25.93    3.47
  -4   3  -7   19.44    3.03
   4  -3   7   18.84    2.65
   4  -3  -7   19.35    3.21
  -4  -3  -7   15.28    2.45
   4  -3   7   19.53    2.67
   4  -3   8  277.33   15.11
  -4   3   8  179.77   15.17
   4   3  -8  319.83   15.29
   4   3  -8  267.13   16.17
  -4  -3  -8  293.23   17.03
  -4   3  -8  277.85   16.14
   4  -3   8  267.86   15.11
   4   3   8  285.88   15.47
   4  -3  -8  256.16   16.32
  -4  -3  -8  217.94   15.11
   4  -3   8  272.94   15.29
   4  -3   9    8.66    1.79
  -4   3   9    4.04    1.77
   4   3  -9    9.71    1.74
  -4  -3  -9    4.10    1.90
   4   3  -9    6.27    1.84
   4   3   9    5.02    1.55
  -4   3  -9    7.96    2.10
   4  -3   9    8.39    1.80
   4  -3  -9    5.42    1.96
   4   3   9    7.31    1.91
   4  -3   9    6.21    1.60
  -4  -3 -10  110.53    9.13
  -4   3 -10  119.27    8.61
  -4  -3 -10   99.56    8.25
   4   3 -10  111.11    8.51
   4   3  10  117.12    8.04
   4  -3  10  103.18    7.50
  -4  -3 -11    4.85    1.98
   4   3  11    3.27    1.22
  -4   3 -11    3.54    1.66
  -4  -3 -11    3.34    1.45
   4  -3  11    1.19    1.08
  -4  -3 -12    7.72    2.31
   4   3  12   10.28    1.98
  -4   3 -12    9.45    2.16
  -4  -3 -12    8.87    2.18
   4  -3  12    9.19    1.85
  -4  -3 -13   19.68    3.48
  -4   3 -13   26.16    3.31
  -4  -3 -13   27.89    3.67
   4  -3  13   23.27    2.83
  -4  -3 -14   31.67    4.06
  -4   3 -14   35.68    3.69
  -4  -3 -14   27.21    3.59
   4  -3  14   26.86    2.97
  -4  -3 -15   18.80    2.96
  -4   3 -15   24.87    2.85
  -4  -3 -15   23.04    3.07
   4  -3  15   23.18    2.49
  -4  -3 -16  105.33    7.98
  -4  -3 -16  119.55    8.02
   4  -3  16  116.95    7.16
   5  -3   0    0.27    0.48
  -5  -3   0    0.17    0.69
   5   3   0   -0.16    0.71
  -5   3   0   -0.14    0.64
   5  -3   0    0.49    1.02
  -5   3   0   -0.25    1.04
   5   3   0    0.40    0.79
  -5  -3   0    0.17    0.70
   5  -3   0   -0.16    0.76
   5  -3   0    0.21    0.75
   5  -3  -1    0.79    0.71
   5  -3   1    1.53    0.78
  -5  -3  -1    3.15    1.16
  -5  -3   1    0.99    0.93
  -5   3  -1    0.85    0.91
  -5  -3   1    1.69    0.95
   5   3   1    0.47    0.66
   5   3  -1    1.00    0.84
  -5   3   1    1.01    0.79
  -5  -3   1    0.85    0.80
   5  -3  -1    0.75    1.10
   5  -3   1    0.72    1.21
  -5   3  -1    0.75    1.08
   5   3  -1    1.42    0.92
   5   3   1    0.20    0.75
  -5  -3  -1    0.67    0.82
   5  -3  -1    0.97    0.91
   5  -3   1    1.61    0.91
   5  -3  -1    1.10    0.92
   5  -3   1    0.41    0.85
  -5   3  -2  199.22   14.44
  -5  -3   2  240.32   14.90
   5   3   2  337.71   15.34
   5   3  -2  290.57   15.20
  -5  -3  -2  301.54   15.28
  -5   3   2  303.02   15.08
  -5  -3   2  312.38   15.34
  -5   3  -2  237.05   15.76
   5   3   2  271.95   15.44
  -5  -3  -2  240.95   14.77
   5  -3   2  319.67   16.57
   5  -3  -2  180.04   15.01
   5   3  -2  237.81   15.19
   5  -3  -2  274.77   14.99
   5  -3   2  307.47   15.25
  -5  -3   2  226.18   14.66
   5  -3  -2  265.03   15.78
   5  -3   2  264.26   15.37
   5  -3  -2  243.97   14.24
   5  -3   2  260.60   14.59
  -5   3   3   50.31    5.23
  -5   3  -3   51.30    5.19
  -5  -3   3   55.68    5.36
   5   3   3   81.75    5.57
   5   3  -3   76.20    5.65
  -5   3   3   86.76    5.81
  -5  -3  -3   78.55    5.71
  -5  -3   3   82.40    5.75
   5  -3  -3   52.82    5.75
   5   3  -3   62.93    5.59
  -5   3  -3   69.99    6.41
   5  -3  -3   69.78    6.12
   5   3   3   70.65    5.78
   5  -3  -3   71.59    5.50
   5  -3   3   83.28    5.72
   5  -3   3   89.30    6.71
  -5  -3  -3   57.50    5.26
  -5  -3   3   65.64    5.49
   5  -3   3   68.04    5.69
   5  -3  -3   67.02    4.96
   5  -3   3   70.04    5.24
  -5   3   4  144.33   12.08
  -5   3  -4  178.27   12.41
  -5  -3   4  179.61   12.43
   5   3   4  257.18   12.54
   5   3  -4  240.24   12.78
  -5   3   4  251.98   12.88
  -5  -3  -4  241.31   12.85
   5   3   4  215.95   12.85
  -5   3  -4  218.29   13.66
   5   3   4  226.03   12.55
   5   3  -4  212.49   13.00
   5  -3  -4  144.08   12.38
   5  -3   4  264.70   13.81
   5  -3  -4  217.99   12.49
  -5  -3  -4  176.46   12.15
   5  -3   4  205.84   12.58
   5   3   5  172.51    9.93
  -5   3   5  104.25    9.46
  -5   3  -5  128.04    9.72
  -5  -3   5  129.22    9.82
   5   3  -5  174.35    9.96
  -5   3   5  198.88   10.38
  -5   3  -5  166.73   10.93
   5  -3  -5  108.66    9.61
   5  -3   5  200.84   10.91
   5   3   5  164.13   10.06
   5   3  -5  148.47   10.17
   5  -3  -5  143.24   10.54
  -5  -3  -5  136.48    9.55
   5  -3   5  147.68    9.72
  -5   3   6   42.18    5.25
  -5   3  -6   55.58    5.61
  -5  -3   6   47.85    5.26
   5   3  -6   73.82    5.50
  -5   3   6   77.04    5.76
  -5  -3  -6   74.69    6.57
   5   3  -6   62.53    5.76
  -5   3  -6   67.42    6.20
   5   3   6   71.03    5.50
   5  -3  -6   47.32    5.27
   5  -3   6   75.09    5.85
   5  -3  -6   50.15    5.64
  -5  -3  -6   55.55    5.24
   5  -3   6   63.30    5.30
  -5   3   7    8.17    2.25
  -5   3  -7    8.94    2.24
  -5  -3   7    8.95    2.14
   5   3  -7   14.74    2.26
  -5   3   7   16.20    2.54
  -5  -3  -7   10.24    2.52
  -5   3  -7   12.61    2.73
   5   3  -7    8.43    2.11
   5   3   7   15.97    2.45
   5  -3   7   12.17    2.36
   5  -3  -7   21.21    3.35
  -5  -3  -7    9.24    2.06
  -5  -3  -8    1.39    1.40
   5  -3   8    0.39    0.94
  -5   3  -8   -0.55    1.33
   5   3  -8   -0.25    0.90
   5   3   8    0.79    0.99
   5  -3  -8   -0.29    0.96
  -5  -3  -9    6.37    2.03
  -5   3  -9    9.16    2.23
   5   3  -9    8.12    2.15
   5   3   9    7.38    1.79
   5  -3   9    8.79    1.99
  -5  -3 -10   22.82    3.63
   5   3  10   32.42    3.55
  -5   3 -10   26.49    3.66
   5   3 -10   25.42    3.55
   5  -3  10   24.64    3.11
  -5  -3 -11   72.88    6.74
  -5   3 -11   73.85    6.38
   5   3 -11   71.87    6.37
   5   3  11   87.20    6.33
   5  -3  11   73.42    5.83
  -5  -3 -12   68.54    6.38
  -5   3 -12   74.44    6.08
  -5  -3 -12   67.39    6.28
   5  -3  12   63.73    5.35
  -5  -3 -13   54.21    5.40
  -5   3 -13   60.11    5.15
  -5  -3 -13   55.65    5.50
   5   3  13   74.02    5.20
   5  -3  13   58.61    4.69
  -5   3 -14   97.22    6.77
  -5  -3 -14  103.43    7.37
   5  -3  14   93.34    6.29
   5  -3  15    2.01    0.79
  -5   3 -15    1.00    0.83
  -5  -3 -15    0.97    0.84
  -6   3   0   29.34    3.21
  -6  -3   0   30.37    3.47
   6  -3   0   21.47    3.43
   6  -3   0   25.62    3.11
  -6   3   0   20.35    3.64
   6  -3   0   21.86    3.68
   6   3   0   22.65    2.99
   6  -3   0   20.50    2.69
  -6   3  -1   34.31    4.26
  -6  -3   1   44.18    4.67
  -6   3   1   57.70    4.78
  -6  -3  -1   54.86    4.86
  -6  -3   1   58.66    5.01
   6   3   1   52.14    4.68
   6  -3  -1   49.19    5.41
  -6   3  -1   46.94    5.43
   6  -3   1   59.98    4.85
   6   3   1   48.98    4.82
   6  -3  -1   50.62    4.61
   6  -3   1   47.44    5.34
   6  -3  -1   44.06    5.23
   6   3  -1   47.88    4.53
   6  -3   1   53.44    5.29
   6  -3   1   48.90    4.35
   6  -3  -1   44.47    4.13
  -6   3  -2   25.86    3.50
  -6  -3   2   25.02    3.52
  -6   3   2   38.97    3.86
  -6  -3  -2   44.14    4.11
  -6  -3   2   34.27    3.77
  -6   3  -2   31.23    4.46
   6  -3  -2   18.56    3.46
   6  -3   2   43.49    4.74
   6  -3  -2   25.32    3.25
   6   3   2   32.77    3.73
   6  -3   2   34.91    3.59
   6   3  -2   29.62    3.46
   6   3   2   30.61    3.45
   6  -3   2   29.95    3.87
   6  -3   2   30.24    3.35
   6  -3  -2   33.93    3.33
  -6   3   3   50.71    4.68
  -6  -3  -3   43.63    4.44
  -6   3  -3   43.81    5.25
   6  -3  -3   28.36    4.36
   6  -3  -3   47.20    4.48
   6   3   3   41.40    4.38
   6  -3   3   53.52    4.53
   6  -3   3   52.88    5.24
   6   3  -3   42.90    4.28
   6   3   3   40.94    4.10
   6  -3   3   55.72    4.54
   6  -3  -3   43.98    3.97
   6  -3  -4   18.90    2.74
   6  -3   4   17.96    3.09
   6   3   4   17.48    2.69
  -6   3  -4   15.65    3.09
   6   3  -4   14.08    2.54
   6  -3  -4   13.11    2.75
   6  -3   4   22.00    2.77
   6   3  -4   16.28    2.57
   6   3   4   18.36    2.53
   6   3  -5    0.45    0.84
  -6   3  -5    2.30    1.53
   6   3   5    1.31    0.91
   6  -3   5    1.16    1.34
   6   3   5    0.99    0.86
   6  -3  -5    0.80    1.06
  -6  -3  -6   11.85    2.61
   6   3  -6    8.32    2.04
   6  -3   6    8.75    2.10
  -6   3  -6    9.08    2.35
   6   3   6    9.92    2.01
  -6  -3  -7  143.94   10.35
  -6   3  -7  147.58   10.59
   6   3  -7  119.97    9.52
   6   3   7  148.16    9.54
   6  -3   7  147.09    9.76
  -6   3  -8   25.72    3.79
   6   3  -8   23.15    3.39
   6   3   8   26.40    3.27
   6  -3   8   26.44    3.30
   6   3  -9   93.92    7.51
   6   3   9  101.59    7.22
   6  -3   9   91.90    6.95
   6   3 -10   14.21    2.57
   6   3  10   16.49    2.51
   6  -3  10   13.44    2.22
   6   3 -11   11.96    2.17
   6   3  11    9.92    1.87
   6  -3  11    8.04    1.69
   6   3 -12    0.35    0.75
   6   3  12   -0.15    0.69
   6  -3  12    0.80    0.80
   6  -3  13   12.52    1.65
  -6   3 -13   13.87    2.01
   6   3  13   14.88    1.97
   6  -3  13   12.14    1.75
   6  -3  14    7.49    1.16
  -6   3 -14    6.64    1.27
   6   3  14    9.59    1.38
   6  -3  14    8.29    1.31
   7  -3   0   -0.27    1.53
   7  -3   0   -0.18    0.91
   7   3   0   -0.18    0.73
   7   3   1   81.91    6.13
  -7   3  -1   74.27    7.30
   7  -3   1   81.13    7.01
   7  -3   1   80.14    6.08
   7  -3  -1   78.54    6.10
   7  -3  -1   63.64    6.47
   7   3  -1   73.69    5.97
   7   3  -2   28.50    3.24
  -7   3  -2   29.52    4.34
   7  -3   2   25.07    3.70
   7  -3  -2   21.32    3.47
   7  -3  -2   23.85    3.10
   7  -3   2   31.36    3.31
   7   3   2   23.11    2.97
   7  -3   3  165.70   10.71
  -7   3  -3  154.95   11.15
   7  -3  -3  132.51    9.52
   7  -3   3  153.94    9.53
   7   3  -3  134.42    9.39
   7   3   3  151.66    9.52
   7  -3   4   -0.23    1.05
  -7   3  -4   -0.29    1.22
   7  -3  -4    0.78    0.95
   7  -3   4    0.49    0.76
   7   3  -4    0.36    0.74
   7   3   4   -0.17    0.62
   7  -3   5   64.35    5.64
  -7   3  -5   60.77    6.10
   7   3  -5   55.89    5.12
   7  -3   6    0.20    0.96
  -7   3  -6    1.08    1.40
   7   3  -6    0.59    0.86
   7   3   6    1.03    0.84
  -7   3  -7    9.44    2.33
   7   3  -7    9.05    1.91
   7   3   7    9.15    1.81
   7  -3   7    8.35    1.87
   7  -3   8    2.55    1.29
  -7   3  -8    3.31    1.55
   7   3  -8    3.82    1.32
   7   3   8    4.43    1.36
   7   3  -9    1.26    0.91
   7   3   9    2.94    1.12
   7  -3   9    2.14    1.12
   7   3 -10    0.66    0.85
   7   3  10    0.71    0.74
   7  -3  10    0.13    0.72
   7  -3  11   36.12    3.33
   7   3 -11   45.12    3.88
   7   3  11   44.55    3.69
   7  -3  12    4.21    0.97
   7   3 -12    2.13    0.90
   7   3  12    2.77    0.90
   8  -3   0    1.69    0.97
   8   3   0    1.96    1.01
  -8   3  -1   62.74    6.40
   8  -3  -1   64.97    5.16
   8  -3   1   64.54    5.09
   8   3  -1   64.07    5.04
   8   3   1   68.61    5.15
  -8   3  -2    1.94    1.44
   8  -3  -2    1.91    1.07
   8  -3   2    2.28    0.97
   8   3  -2    3.85    1.18
   8   3   2    3.07    1.09
  -8   3  -3   -0.27    1.11
   8  -3  -3    0.97    0.89
   8  -3   3    1.09    0.80
   8   3  -3    0.14    0.60
   8   3   3    0.70    0.68
  -8   3  -4    6.08    2.03
   8  -3  -4    9.07    1.84
   8   3   4    8.98    1.56
  -8   3  -5    4.27    1.67
  -8   3  -6    8.76    2.10
  -8   3  -7   20.29    2.89
   8   3  -7   19.70    2.41
  -8   3  -8   24.88    3.11
   8   3  -8   28.85    2.87
   8   3   8   31.32    2.83
   8   3  -9   35.36    3.18
   8   3   9   39.36    3.17
  -9   3   0   -0.80    1.18
   9  -3   0    0.42    0.67
   9   3   0    0.10    0.50
  -9   3   1   -0.62    1.30
  -9   3  -1    0.57    1.06
   9  -3  -1    0.11    0.58
   9  -3   1    0.80    0.65
   9   3  -1    0.19    0.65
   9   3   1    0.19    0.58
  -9   3   2    8.56    2.04
  -9   3  -2    5.76    1.60
  -9   3  -2    8.58    2.00
   9   3  -2    7.58    1.23
   9   3   2    7.40    1.23
  -9   3  -3    0.63    0.93
  -9   3  -3    1.70    1.19
   9   3   3    0.09    0.42
  -9   3  -4   20.18    2.78
   0   4   0 2355.99  119.18
   0   4   0 2353.97  118.54
   0  -4   0 2718.93  119.19
   0  -4   0 2728.05  119.59
   0   4   1    0.12    0.61
   0   4   1    0.41    0.44
   0   4  -1    0.58    0.45
   0  -4  -1    0.29    0.62
   0  -4  -1    0.23    0.78
   0  -4   1    0.34    0.77
   0  -4   1    1.37    0.78
   0  -4  -1    0.81    0.67
   0   4   2  116.15    8.15
   0   4  -2  154.06    7.94
   0   4   2  115.93    7.43
   0   4  -2  164.52    7.98
   0  -4  -2  105.87    7.93
   0  -4  -2  161.50    8.29
   0  -4   2  152.46    8.13
   0  -4   2  168.72    8.62
   0  -4  -2  137.13    8.00
   0   4   3   -0.27    0.74
   0   4   3   -0.07    0.42
   0   4  -3    0.18    0.42
   0  -4  -3   -0.25    0.62
   0  -4   3    0.83    0.90
   0  -4  -3   -0.21    0.54
   0  -4   3    0.55    0.58
   0   4   4   41.43    3.81
   0   4  -4   55.04    3.59
   0  -4  -4   49.11    3.60
   0  -4   4   40.93    3.53
   0   4   4   39.33    3.02
   0  -4  -4   30.14    3.34
   0   4   5   -0.67    1.03
   0   4  -5    0.33    0.77
   0   4   5    0.09    0.47
   0  -4  -5    0.15    0.57
   0   4  -5   -0.11    0.48
   0  -4   5    0.13    0.83
   0  -4  -5    0.43    0.58
   0   4  -6  243.17   16.03
   0   4   6  278.62   16.42
   0   4   6  271.50   15.09
   0  -4  -6  293.34   16.29
   0  -4  -6  270.53   15.54
   0  -4   6  309.69   16.02
   0   4   6  305.51   17.01
   0  -4  -6  248.15   15.84
   0   4   6  314.57   16.45
   0   4   7    0.41    0.92
   0   4  -7    0.93    0.84
   0   4   7    0.11    0.49
   0  -4  -7    0.35    0.38
   0  -4  -7    0.14    0.66
   0  -4  -7    0.73    0.65
   0   4  -7    0.39    0.56
   0  -4   7   -0.15    0.85
   0   4   7   -0.45    0.98
   0   4   7   -0.19    0.76
   0   4  -8  146.04    9.96
   0   4   8  143.39   10.25
   0   4   8  138.13    8.91
   0  -4  -8  149.92   10.03
   0  -4   8  164.18    9.84
   0  -4  -8  121.09    9.51
   0   4   8  162.96   10.52
   0   4   9    2.05    1.33
   0   4  -9    0.42    1.08
   0   4   9    0.70    0.72
   0  -4  -9    0.45    0.79
   0   4  -9    0.60    0.62
   0  -4   9   -0.18    1.06
   0  -4  -9    0.42    0.87
   0   4 -10  132.71    9.18
   0   4  10  120.85    8.20
   0   4 -10  168.06    8.97
   0  -4 -10  112.14    9.00
   0  -4  10  138.17    9.02
   0  -4 -10   91.53    8.46
   0   4  10  152.23   10.21
   0   4  10  129.99    9.30
   0   4  11    0.25    0.90
   0   4 -11    1.33    1.37
   0   4  11    0.17    0.77
   0  -4 -11    0.77    1.02
   0   4 -11    0.67    0.70
   0  -4  11   -0.21    1.45
   0  -4 -11    0.98    0.97
   0   4  11    0.29    0.97
   0   4 -12   44.06    4.46
   0  -4 -12   31.46    4.25
   0   4 -13    0.43    1.01
   0  -4 -13   -0.29    0.89
   0   4 -14   70.45    5.65
   0  -4 -14   49.30    5.97
   0  -4 -14   58.80    6.91
   0   4 -15    0.71    1.05
   0  -4 -15   -0.26    1.04
   0  -4 -15    0.35    1.38
   0   4 -16  249.98   13.03
   0  -4 -16  232.55   15.10
   0   4 -17    0.95    0.76
   0  -4 -17   -0.40    0.97
   0  -4 -17   -0.76    1.23
   1   4   0    0.25    0.64
  -1   4   0   -0.36    0.44
   1   4   0    0.20    0.35
  -1  -4   0    0.11    0.63
  -1  -4   0    0.45    0.63
   1  -4   0   -0.09    0.52
  -1  -4   0    0.19    0.63
   1   4   1  150.39    8.73
  -1   4   1  117.60    8.21
   1   4   1  123.62    7.68
   1   4   1  132.13    7.67
  -1   4   1  130.61    7.74
  -1   4  -1  156.03    7.99
   1   4  -1  161.67    8.01
   1  -4  -1  127.42    8.48
  -1  -4  -1  127.80    8.24
   1  -4   1  178.13    9.03
  -1  -4   1  169.24    8.67
   1  -4  -1  132.64    8.18
   1  -4   1  144.24    8.27
   1  -4  -1  141.13    8.21
  -1  -4   1  160.47    8.26
   1  -4   1  157.57    8.47
  -1  -4  -1  154.04    8.40
  -1  -4   1  147.76    8.22
   1  -4   2  244.47   11.98
  -1  -4   2  228.87   11.64
   1   4   2  195.71   11.96
  -1   4   2  184.97   11.76
  -1   4  -2  236.11   11.43
   1   4  -2  254.26   11.75
   1   4   2  175.21   11.08
   1   4   2  194.15   11.00
  -1   4   2  186.30   11.07
  -1   4  -2  254.33   11.59
   1  -4  -2  171.01   11.68
  -1  -4  -2  175.91   11.49
   1  -4   2  285.50   12.60
  -1  -4   2  258.09   12.09
   1  -4  -2  195.60   11.54
   1  -4   2  216.52   11.67
   1  -4  -2  220.37   11.72
  -1  -4   2  233.84   11.59
  -1  -4  -2  242.76   11.96
   1  -4   3   20.20    2.17
  -1  -4  -3   23.59    2.29
   1   4   3   19.21    2.38
  -1  -4   3   17.96    1.89
  -1   4   3   13.60    2.05
  -1   4  -3   21.56    1.95
   1   4  -3   23.63    2.13
   1   4   3   14.27    1.55
  -1   4   3   16.08    1.70
   1  -4  -3   14.64    2.09
  -1  -4  -3   17.29    2.06
   1  -4   3   22.41    2.48
  -1  -4   3   16.39    2.05
   1  -4   3   19.30    2.02
   1  -4  -3   16.12    1.88
   1  -4  -3   12.12    2.07
  -1  -4  -3   11.53    1.85
   1  -4  -3   19.05    2.08
  -1  -4   3   17.23    1.89
   1  -4   4 1144.55   52.39
   1   4   4 1085.44   52.92
  -1   4   4  851.22   52.36
  -1  -4  -4 1430.65   53.00
  -1   4  -4 1339.35   52.25
   1   4  -4 1404.47   52.75
   1   4   4  939.30   51.43
  -1   4   4  942.05   51.55
   1  -4   4 1255.59   52.86
  -1  -4   4 1108.58   52.35
   1  -4  -4  829.18   52.34
  -1  -4  -4  853.38   52.08
   1  -4  -4 1091.56   52.28
  -1  -4   4 1121.78   52.09
   1  -4   5  159.85    8.69
  -1   4  -5  104.24    8.52
   1   4  -5  111.18    8.45
   1   4   5  149.03    9.11
  -1   4   5  126.13    8.78
  -1   4  -5  166.20    8.41
   1   4  -5  203.93    9.10
   1   4   5  126.55    7.76
  -1   4   5  133.08    7.92
   1  -4  -5  144.41    9.07
  -1  -4  -5  135.63    8.63
  -1  -4  -5  141.89    8.48
   1  -4  -5  118.38    8.14
   1  -4   5  147.37    8.70
  -1  -4   5  140.47    8.47
   1  -4   5  148.68    8.53
  -1   4  -5  177.09    9.96
  -1   4  -5  120.98    8.62
   1   4   5  162.09    9.72
   1  -4  -5  118.16    8.61
  -1  -4  -5  128.22    8.47
   1  -4  -5  146.40    8.46
  -1  -4   5  154.97    8.35
  -1   4   5  131.44    8.66
   1  -4   6  504.84   23.67
  -1   4  -6  358.49   23.71
   1   4  -6  376.00   23.52
   1   4   6  470.44   24.31
  -1   4   6  388.16   23.83
   1   4   6  428.56   22.68
  -1   4  -6  594.60   23.69
  -1   4   6  423.22   22.80
   1   4  -6  648.64   24.33
   1  -4  -6  451.54   24.13
  -1  -4  -6  461.16   23.81
  -1  -4  -6  446.96   23.41
   1  -4  -6  398.89   23.12
   1  -4   6  483.60   23.73
  -1  -4   6  467.93   23.51
  -1  -4  -6  396.99   23.39
  -1   4  -6  576.63   25.32
  -1   4  -6  449.79   23.89
   1  -4  -6  391.80   23.74
   1   4   6  518.24   25.07
  -1   4   6  442.99   23.99
   1  -4   7  326.82   16.47
  -1   4  -7  253.53   16.64
   1   4  -7  270.02   16.48
   1   4   7  318.43   17.33
  -1   4   7  242.99   16.70
   1   4   7  277.79   15.55
  -1   4   7  277.08   15.63
  -1   4  -7  371.54   16.36
   1   4  -7  415.60   16.99
   1  -4  -7  278.87   16.87
  -1  -4  -7  294.15   16.62
   1  -4  -7  271.74   16.00
   1  -4   7  342.83   16.73
  -1  -4   7  315.75   16.49
  -1   4  -7  318.53   16.85
   1   4   7  332.22   17.77
  -1  -4  -7  254.17   16.21
   1  -4  -7  240.81   16.40
  -1   4   7  306.29   17.08
   1  -4   8    9.54    1.81
   1   4   8    9.34    2.08
  -1   4   8    6.58    1.84
  -1   4   8   17.02    1.98
  -1   4  -8    8.72    2.13
   1   4  -8    8.32    1.89
   1   4   8    7.70    1.37
  -1   4  -8   10.27    1.62
   1   4  -8   10.86    1.76
   1  -4  -8    6.49    1.45
   1  -4  -8    6.61    1.76
  -1  -4  -8    8.82    1.82
   1  -4   8    8.96    1.87
  -1  -4   8   11.02    2.00
  -1   4  -8    8.38    1.80
  -1  -4  -8    5.93    1.54
   1  -4  -8    7.05    1.76
   1   4   8    9.67    2.05
  -1   4   8    9.14    2.00
   1  -4   9   83.10    6.09
   1   4   9   80.56    6.81
  -1   4  -9   79.38    6.61
   1   4  -9   84.48    6.43
  -1   4   9   64.98    6.57
   1   4   9   72.70    5.43
  -1   4   9   71.13    5.49
  -1   4  -9  104.25    6.10
   1   4  -9  109.13    6.50
  -1  -4  -9   69.23    7.22
  -1  -4  -9   84.19    6.52
   1  -4  -9   66.88    6.36
   1  -4   9   76.03    6.05
  -1  -4   9   78.04    6.12
  -1   4  -9   83.93    6.30
  -1  -4  -9   61.79    5.85
   1  -4  -9   58.84    6.07
   1   4   9   90.02    7.03
  -1   4   9   76.16    6.76
  -1   4  10   92.69    8.60
  -1   4 -10  124.13    8.74
   1   4 -10  133.39    8.65
   1   4  10  110.73    7.50
  -1   4  10  112.98    7.68
  -1   4 -10  154.21    8.19
   1   4 -10  164.42    8.69
  -1  -4 -10   95.19    9.33
  -1  -4 -10  107.72    8.35
   1  -4 -10  100.25    8.49
   1  -4  10  116.07    8.10
  -1  -4  10  128.69    8.49
  -1  -4 -10   86.85    7.75
   1  -4 -10   79.26    7.88
   1   4  10  138.68    9.40
  -1   4  10  116.26    9.04
  -1   4 -11  174.37   11.11
   1   4 -11  173.49   10.87
   1   4  11  147.99    9.95
  -1   4  11  147.79   10.11
  -1   4 -11  199.05   10.47
  -1  -4 -11  127.95   11.79
   1   4 -11  221.69   11.13
  -1  -4 -11  146.20   10.80
   1  -4 -11  134.71   10.95
  -1   4 -12  389.74   18.83
   1   4 -12  382.89   18.54
  -1  -4 -12  244.04   19.28
  -1  -4 -12  282.17   18.11
   1  -4 -12  258.31   18.35
   1   4 -13   17.95    2.74
  -1   4 -13   16.24    2.74
  -1  -4 -13   14.19    2.86
   1  -4 -13   12.35    2.99
  -1  -4 -13   12.55    3.34
  -1   4 -14  118.35    7.47
   1   4 -14  105.92    7.08
  -1  -4 -14   74.10    7.10
   1  -4 -14   74.90    7.52
  -1  -4 -14   75.84    8.20
  -1  -4 -14   81.16    7.20
  -1   4 -15    2.38    1.21
   1   4 -15    2.36    1.18
  -1  -4 -15    0.48    1.08
   1  -4 -15    3.62    1.64
  -1  -4 -15    2.44    1.70
  -1   4 -16    2.11    1.07
   1   4 -16    1.71    0.93
  -1  -4 -16    2.94    1.30
   1  -4 -16    2.23    1.25
  -1  -4 -16    1.20    1.42
  -1   4 -17    0.11    0.64
   1   4 -17    0.34    0.63
  -1  -4 -17   -0.35    0.99
   1  -4 -17   -0.42    1.21
  -1  -4 -17   -0.49    1.26
   2   4   0  461.79   21.52
   2   4   0  391.03   20.18
  -2   4   0  406.15   20.10
   2  -4   0  387.17   21.02
  -2  -4   0  374.61   20.49
  -2  -4   0  412.80   20.66
   2  -4   0  389.96   20.64
   2  -4   1  268.76   13.13
   2   4   1  270.17   13.43
   2   4  -1  276.94   12.52
   2   4   1  205.29   12.05
   2   4  -1  232.94   12.19
  -2   4   1  211.17   11.89
  -2   4  -1  246.16   12.17
   2  -4  -1  170.08   12.39
   2  -4   1  265.15   13.23
  -2  -4  -1  226.43   12.57
  -2  -4   1  208.40   12.34
  -2  -4  -1  222.87   12.51
   2  -4  -1  223.51   12.54
  -2  -4   1  250.53   12.63
   2  -4   1  212.64   12.41
   2  -4   2   83.58    5.38
   2   4   2   77.91    5.45
  -2   4   2   59.01    4.81
   2   4   2   61.17    4.44
   2   4  -2   86.56    4.95
   2   4  -2   68.16    4.55
  -2   4   2   60.73    4.29
  -2   4  -2   78.86    4.69
   2  -4  -2   50.29    4.74
   2  -4   2   88.25    5.51
  -2  -4  -2   67.56    4.90
  -2  -4   2   62.15    4.61
  -2  -4  -2   68.46    4.93
   2  -4  -2   65.15    4.84
  -2  -4   2   80.28    4.98
   2  -4   3    4.86    1.29
   2   4   3    7.19    1.52
  -2   4   3    3.40    1.11
   2   4   3    2.32    0.74
   2   4  -3    3.66    0.84
  -2   4   3    3.11    0.74
   2  -4   3    4.36    1.25
  -2  -4  -3    2.98    1.04
   2   4  -3    6.81    1.21
   2  -4  -3    2.35    0.99
  -2  -4   3    3.44    0.97
  -2   4  -3    2.10    1.00
   2  -4   3    4.72    1.35
  -2   4  -3    2.84    1.08
  -2  -4  -3    3.95    1.10
   2   4   3    1.80    0.97
   2  -4  -3    2.85    1.07
  -2  -4   3    4.25    1.09
   2  -4  -3    3.21    1.04
   2  -4   4   17.54    2.24
   2   4   4   15.46    2.33
  -2   4   4   13.01    2.13
   2   4  -4   19.07    1.93
   2   4  -4   22.98    2.32
  -2   4   4   15.71    1.73
   2  -4   4   22.92    2.51
   2  -4  -4   12.11    2.09
   2  -4   4   15.93    2.15
  -2   4  -4   16.04    2.57
  -2   4  -4   13.27    2.26
   2   4   4   15.22    2.39
  -2  -4  -4   17.74    2.25
  -2  -4  -4   14.54    2.14
   2  -4  -4   15.05    2.08
  -2  -4   4   16.61    2.04
   2  -4   5    6.22    1.44
   2   4   5    3.23    1.21
  -2   4   5    3.67    1.33
   2   4  -5    5.60    1.07
  -2   4   5    4.34    0.95
  -2  -4  -5    7.66    2.24
   2   4  -5    6.13    1.28
  -2   4  -5    4.77    1.58
   2  -4   5    5.45    1.41
  -2   4  -5    3.31    1.24
   2  -4  -5    2.97    1.14
   2   4   5    2.23    1.21
  -2  -4   5    4.04    1.14
   2  -4  -5    3.88    1.13
   2  -4   6   14.11    2.12
   2   4   6   15.71    2.44
  -2   4   6    9.78    2.07
   2   4  -6   16.46    1.88
  -2   4   6    9.50    1.53
   2   4  -6   20.04    2.33
  -2  -4  -6   13.87    2.93
   2  -4   6   18.02    2.34
   2   4  -6   16.78    2.81
  -2   4  -6   14.60    2.58
  -2   4  -6   12.68    2.24
   2   4   6   15.08    2.54
   2  -4  -6   10.66    2.06
   2  -4  -6   14.72    2.06
  -2  -4   6   13.99    1.95
   2  -4   7   97.40    6.54
   2   4   7   92.63    7.02
  -2   4   7   69.89    6.58
   2   4  -7   96.16    5.88
  -2   4   7   72.45    5.59
   2   4  -7  115.94    6.76
  -2  -4  -7   84.98    7.82
   2  -4  -7   79.19    6.73
   2  -4   7   91.95    6.35
  -2   4  -7  100.24    7.49
  -2   4  -7   90.04    6.90
   2  -4  -7   71.01    6.46
   2  -4  -7   88.81    7.34
  -2  -4   7   94.43    6.27
   2  -4   8  484.53   23.91
   2   4  -8  455.36   23.83
   2   4   8  520.77   25.19
  -2   4   8  326.10   23.90
   2   4  -8  519.98   23.15
  -2   4   8  387.78   22.86
   2   4  -8  623.59   24.55
  -2  -4  -8  401.46   25.62
   2  -4  -8  401.28   24.31
  -2   4  -8  494.57   24.72
   2  -4  -8  350.44   23.87
   2  -4  -8  449.43   24.97
  -2  -4   8  487.25   23.65
  -2   4   8  396.05   24.28
   2  -4   9  107.73    7.54
   2   4  -9  120.23    7.79
  -2   4   9   87.20    8.12
  -2   4   9  109.39    7.14
  -2  -4  -9  101.42    9.22
   2  -4  -9   90.11    7.96
  -2   4  -9  129.84    8.46
   2   4   9  109.56    7.92
   2  -4  -9   81.24    7.70
   2  -4  -9  111.06    8.60
  -2  -4   9  125.82    7.69
  -2   4   9  101.98    8.24
   2  -4  10  129.01    8.59
   2   4 -10  135.29    8.64
  -2   4  10   92.07    9.03
  -2   4  10  119.02    8.12
   2   4  10  137.79    9.08
  -2  -4 -10  108.23   10.08
   2  -4 -10   95.93    8.80
  -2   4 -10  145.79    9.31
   2  -4 -10  134.47    9.83
  -2  -4  10  132.23    8.48
   2   4  10  154.75    9.80
  -2   4  10  111.81    9.21
   2   4 -11    3.92    1.33
  -2  -4 -11    3.44    2.09
   2  -4 -11    1.71    1.39
  -2   4 -11    0.88    1.00
   2   4  11    2.73    1.24
   2   4 -12   28.12    3.26
   2  -4 -12   16.28    3.54
  -2  -4 -12   19.32    4.04
  -2   4 -12   28.87    3.48
   2   4 -13    3.03    1.27
   2  -4 -13    0.62    1.11
  -2  -4 -13    1.51    1.78
  -2   4 -13    3.37    1.39
   2   4 -14   21.03    2.68
   2  -4 -14   11.93    3.02
  -2  -4 -14   12.42    3.18
  -2  -4 -14   16.46    2.89
   2  -4 -15   31.84    4.55
  -2  -4 -15   34.27    4.82
  -2  -4 -15   35.10    4.21
   2   4 -16   33.56    2.93
   2  -4 -16   24.20    3.51
  -2  -4 -16   24.52    3.74
  -2  -4 -16   23.70    3.12
  -2  -4 -17   50.73    4.83
  -2  -4 -17   44.31    4.03
   3  -4   0   -0.50    0.76
   3   4   0    0.56    0.58
   3  -4   0   -0.17    0.87
  -3   4   0    0.27    0.37
   3   4   0    0.18    0.69
  -3   4   0    0.38    0.68
  -3  -4   0   -0.14    0.62
   3  -4   0    0.15    0.72
  -3   4   0   -0.21    0.70
   3   4   0    1.11    0.99
  -3  -4   0   -0.13    0.75
   3  -4   0   -0.30    0.94
   3  -4   0    0.44    0.74
   3  -4   1   71.16    5.30
   3   4   1   57.01    4.41
   3   4  -1   65.73    4.62
   3   4   1   57.10    5.14
   3   4  -1   52.52    4.99
  -3   4   1   65.87    4.30
  -3   4  -1   73.04    4.50
  -3   4   1   52.92    5.17
  -3   4  -1   56.00    5.17
   3  -4  -1   68.44    5.11
   3  -4   1   72.41    5.20
  -3   4  -1   56.81    5.40
  -3  -4  -1   63.34    4.91
  -3  -4   1   62.12    4.77
   3  -4  -1   73.47    5.52
   3  -4   1   75.25    5.32
   3   4  -1   71.58    5.59
   3   4   1   60.60    5.29
   3  -4   1   83.99    5.77
  -3  -4  -1   65.95    4.94
  -3  -4   1   71.61    4.98
   3  -4  -1   63.01    4.99
   3  -4   1   56.65    4.77
   3  -4  -1   53.11    4.49
   3  -4   1   59.43    4.66
   3  -4   2   34.03    3.37
  -3   4  -2   19.19    2.67
   3   4   2   28.76    2.63
   3   4  -2   30.12    2.75
   3   4   2   23.11    3.01
   3   4  -2   26.44    3.18
   3  -4  -2   27.64    3.01
   3  -4   2   28.53    3.11
  -3   4   2   25.18    2.31
  -3   4   2   21.17    3.09
  -3   4  -2   24.66    3.13
   3  -4   2   32.52    3.21
   3  -4  -2   27.74    3.27
  -3   4  -2   24.86    3.35
  -3   4  -2   23.10    3.00
  -3  -4  -2   28.20    2.97
  -3  -4   2   28.97    2.84
   3  -4   2   31.73    3.39
   3   4   2   27.62    3.30
  -3  -4  -2   25.79    2.82
  -3  -4   2   28.09    2.88
   3  -4  -2   25.48    2.88
   3  -4   2   28.88    2.99
   3  -4  -2   25.30    2.64
   3  -4   2   29.79    2.89
   3  -4   3  867.60   34.86
   3   4   3  776.06   34.80
  -3   4   3  538.85   33.64
  -3   4  -3  491.65   33.51
   3   4   3  629.16   33.21
   3   4  -3  775.36   33.71
   3   4   3  660.15   34.43
   3   4  -3  677.56   34.51
  -3   4   3  643.97   32.86
  -3   4   3  539.62   34.30
  -3   4  -3  645.03   34.42
   3  -4   3  763.29   34.31
  -3   4  -3  646.15   34.88
  -3   4  -3  510.94   33.86
  -3  -4  -3  707.06   34.14
  -3  -4   3  654.33   33.51
   3  -4  -3  699.69   34.58
   3  -4   3  839.67   34.90
   3   4   3  708.46   34.85
  -3  -4  -3  608.03   33.70
   3  -4  -3  726.84   34.13
  -3  -4   3  812.12   34.12
   3  -4   3  734.69   34.07
   3  -4  -3  589.64   33.23
   3  -4   3  775.48   33.91
   3  -4   4   19.42    2.47
   3   4   4   15.54    2.36
  -3   4   4    9.91    1.97
   3   4   4   11.45    1.68
   3   4  -4   13.53    1.81
   3  -4   4   17.13    2.35
  -3   4  -4    9.26    2.12
  -3   4  -4    8.56    1.98
  -3  -4  -4   12.68    2.11
   3   4  -4   11.39    2.30
   3  -4   4   14.28    2.22
   3  -4  -4    7.80    1.85
   3   4   4   12.44    2.25
   3   4   4   13.64    2.14
   3  -4  -4   12.86    2.04
  -3  -4   4   13.43    1.97
  -3  -4  -4    9.23    1.85
   3  -4  -4   10.28    1.65
   3  -4   5  186.00   10.35
   3   4   5  181.23   10.77
  -3   4   5  131.71   10.00
   3   4   5  157.51    9.38
   3   4  -5  183.74    9.72
   3  -4  -5  140.44   10.08
  -3   4  -5  161.23   10.91
  -3   4  -5  136.74   10.26
   3   4  -5  158.93   11.01
   3   4   5  143.63    9.95
   3  -4   5  183.77   10.37
   3   4   5  162.62   10.66
  -3  -4  -5  140.63    9.89
   3  -4  -5  160.96    9.94
  -3  -4   5  178.70    9.99
   3  -4   6    2.65    1.25
   3   4   6    2.11    1.16
  -3   4   6    1.98    1.18
   3   4  -6    1.45    0.76
  -3  -4  -6    0.92    1.50
  -3   4  -6    1.46    1.15
  -3   4  -6    2.01    1.29
   3   4  -6    1.30    1.09
   3  -4  -6    1.97    1.16
   3  -4   6    2.85    1.18
   3   4   6    2.22    1.19
  -3  -4  -6    1.56    1.07
  -3  -4   6    1.82    0.98
   3  -4  -6    2.26    1.06
   3  -4   7   26.50    3.02
   3   4   7   21.72    3.17
  -3   4   7   15.28    2.86
   3   4  -7   24.11    2.55
  -3  -4  -7   19.87    3.69
  -3   4  -7   27.39    3.78
  -3   4  -7   17.66    2.98
   3   4  -7   17.31    3.10
   3   4   7   24.84    3.20
   3  -4   7   19.66    2.64
   3  -4  -7   21.72    3.53
  -3  -4  -7   18.07    2.89
   3  -4  -7   17.65    2.47
  -3  -4   7   27.41    2.95
   3  -4   8    0.17    0.90
  -3   4   8   -0.27    0.90
   3   4  -8    2.33    0.86
  -3  -4  -8   -0.34    1.59
   3   4   8    0.22    1.02
   3  -4  -8    1.19    1.12
   3   4  -8    1.87    1.16
  -3   4  -8    0.48    1.08
   3  -4   8    0.84    0.99
  -3  -4   8    1.34    0.89
   3  -4   9    6.32    1.65
  -3   4   9    5.06    1.92
   3   4  -9    5.06    1.20
   3   4   9    5.77    1.60
  -3  -4  -9    3.85    1.98
  -3   4  -9    8.20    2.11
   3  -4   9    3.37    1.31
   3  -4  -9    4.59    1.90
  -3  -4   9    8.27    1.80
  -3   4   9    3.11    1.40
  -3  -4 -10    1.44    1.69
   3   4  10    1.34    1.08
  -3   4 -10    1.21    1.25
   3  -4  10    0.50    0.99
   3  -4 -10    0.32    1.26
  -3  -4 -11   49.58    6.32
  -3   4 -11   69.14    5.97
   3  -4  11   53.53    4.79
   3   4  11   69.87    5.76
  -3  -4 -12    0.71    1.48
   3   4  12    0.40    0.95
  -3   4 -12    2.87    1.44
   3  -4  12    0.16    1.10
  -3  -4 -13  159.79   12.75
  -3  -4 -13  180.31   12.20
   3  -4  13  166.99   10.62
  -3  -4 -14   -0.31    1.33
  -3   4 -14    3.00    1.29
  -3  -4 -14    2.10    1.28
  -3  -4 -15   54.07    5.78
  -3  -4 -15   50.72    5.15
  -3  -4 -16    2.99    1.49
  -3   4 -16    5.73    1.20
  -3  -4 -16    5.05    1.37
   4   4   0    5.28    1.32
  -4  -4   0   10.40    1.97
   4  -4   0    9.70    2.26
   4   4   0    7.94    1.87
  -4  -4   0    6.68    1.68
   4  -4   0    7.68    1.76
   4  -4   0    6.67    1.71
   4  -4   0   10.36    1.73
   4   4   1  211.60   12.12
   4   4  -1  221.42   12.34
   4  -4   1  275.57   14.12
  -4   4  -1  174.90   13.24
  -4  -4  -1  217.90   12.92
  -4  -4   1  217.05   12.76
   4   4  -1  205.74   13.15
   4  -4  -1  236.21   13.80
   4  -4  -1  237.20   13.03
   4  -4   1  238.45   13.13
   4   4  -1  214.91   13.18
   4   4   1  204.07   13.07
  -4  -4  -1  180.73   12.31
  -4  -4   1  218.69   12.63
   4  -4  -1  198.96   12.77
   4  -4   1  205.89   12.82
   4  -4  -1  199.82   12.19
   4  -4   1  220.91   12.49
   4  -4   2   16.86    2.57
   4   4   2   16.39    2.16
   4   4  -2   18.11    2.33
  -4  -4  -2   17.86    2.64
  -4  -4   2   16.31    2.46
  -4   4  -2   16.79    3.06
   4   4  -2   15.05    2.61
   4  -4  -2   18.71    2.96
   4  -4   2   22.58    3.12
   4  -4  -2   15.25    2.43
   4   4   2   19.78    2.86
   4  -4   2   16.95    2.58
  -4  -4  -2   12.58    2.21
  -4  -4   2   19.91    2.57
   4  -4  -2   16.27    2.56
   4  -4   2   18.52    2.70
   4  -4  -2   13.48    2.07
   4  -4   2   16.52    2.34
   4  -4   3  187.73   11.01
  -4   4  -3  111.63    9.99
   4   4   3  163.12    9.90
   4   4  -3  198.27   10.54
  -4   4   3  171.34    9.95
   4  -4   3  190.67   10.87
   4  -4   3  205.92   11.55
  -4   4  -3  159.19   11.52
  -4  -4  -3  166.10   10.82
  -4  -4   3  176.80   10.56
   4   4  -3  157.43   11.12
   4  -4  -3  151.45   10.97
   4  -4  -3  171.91   10.64
   4  -4   3  197.98   11.12
   4   4   3  177.34   11.23
  -4  -4  -3  141.86   10.29
  -4  -4   3  185.31   10.65
   4  -4  -3  168.70   10.77
   4  -4   3  170.36   10.74
   4  -4  -3  155.44    9.98
   4  -4   3  168.67   10.39
   4  -4   4    4.29    1.46
  -4   4   4    2.16    1.20
  -4   4  -4    2.75    1.34
   4   4   4    3.46    1.06
   4   4  -4    4.91    1.23
  -4   4   4    4.01    1.14
  -4   4  -4    3.33    1.35
  -4  -4  -4    3.99    1.38
   4   4   4    4.34    1.34
   4  -4   4    4.86    1.48
   4  -4  -4    1.64    1.19
  -4   4  -4    3.99    1.75
   4   4  -4    3.96    1.53
   4  -4   4    4.64    1.55
   4   4   4   11.29    2.22
  -4  -4  -4    3.46    1.31
  -4  -4   4    3.78    1.29
   4  -4  -4    2.86    1.24
   4  -4  -4    6.19    1.62
   4  -4   4    3.41    1.32
   4  -4   5   31.99    3.46
  -4   4   5   22.92    3.31
  -4   4  -5   18.38    3.07
   4   4   5   27.82    2.83
   4   4  -5   28.02    2.98
  -4   4   5   25.53    2.87
   4  -4  -5   17.50    3.08
   4  -4   5   25.64    3.14
  -4   4  -5   24.50    3.71
   4  -4  -5   27.23    3.31
  -4   4  -5   19.10    3.15
   4   4  -5   26.91    3.68
   4  -4   5   30.80    3.50
   4   4   5   26.06    3.45
   4   4   5   24.87    3.18
  -4  -4  -5   20.15    2.98
  -4  -4   5   29.86    3.25
   4  -4   6    1.47    1.20
  -4   4   6    1.29    1.26
   4   4   6    1.25    0.83
   4   4  -6    3.50    1.15
   4   4   6    1.43    0.93
  -4  -4  -6    3.14    1.77
  -4   4  -6    4.43    1.88
  -4   4  -6    3.51    1.51
   4   4  -6    2.95    1.43
   4  -4  -6    0.96    1.21
   4  -4   6    1.92    1.23
   4  -4  -6    1.63    1.48
  -4  -4  -6    1.32    1.04
  -4  -4   6    1.63    1.02
   4  -4  -6    1.54    1.03
   4  -4   7  266.43   14.30
  -4   4   7  170.48   14.32
   4   4   7  233.80   13.49
   4   4  -7  282.80   14.08
  -4  -4  -7  277.42   16.62
  -4   4  -7  236.84   15.26
  -4   4  -7  223.36   14.74
   4   4   7  249.07   14.55
   4  -4   7  253.00   14.18
   4   4  -7  237.75   15.22
   4  -4  -7  189.31   15.18
  -4  -4  -7  197.59   14.15
  -4  -4   7  274.01   14.41
  -4  -4  -8   57.42    6.34
  -4   4  -8   55.22    5.86
  -4   4  -8   60.09    5.74
   4   4  -8   58.01    5.86
   4   4   8   63.05    5.54
   4  -4   8   53.66    4.87
   4  -4  -8   44.31    5.73
  -4  -4  -9  268.65   17.59
  -4   4  -9  277.88   16.63
   4   4  -9  294.70   17.01
   4   4   9  302.94   16.49
   4  -4   9  259.91   15.33
  -4  -4 -10    3.66    1.88
  -4   4 -10    5.12    1.80
   4   4 -10    2.76    1.31
   4   4  10    5.54    1.73
   4  -4  10    4.08    1.33
   4  -4 -10    3.78    2.04
  -4  -4 -11   29.74    4.55
  -4   4 -11   28.00    3.73
  -4  -4 -11   33.71    4.37
   4   4  11   38.59    4.05
   4  -4  11   30.67    3.31
  -4  -4 -12   17.69    3.41
  -4   4 -12   25.30    3.24
  -4  -4 -12   16.45    3.01
   4   4  12   24.97    3.06
   4  -4  12   13.68    2.15
  -4  -4 -13   11.66    2.70
  -4   4 -13    9.25    1.99
  -4  -4 -13    8.81    2.15
   4   4  13   10.50    1.91
   4  -4  13   10.01    1.75
  -4  -4 -14    7.02    2.05
   4  -4  14    9.02    1.57
  -4   4 -14    8.39    1.67
  -4  -4 -14    7.10    1.81
   4  -4  14    6.11    1.33
  -4  -4 -15   65.29    5.81
   4  -4  15   70.80    4.81
  -4   4 -15   78.87    5.23
  -4  -4 -15   66.05    5.52
   4  -4  15   69.91    4.71
  -4  -4 -16    0.81    0.76
   5  -4   0   -0.18    0.82
   5   4   0   -0.33    0.86
  -5  -4   0    0.67    1.12
   5  -4   0    1.07    1.26
   5   4   0   -0.23    0.85
  -5  -4   0    0.82    1.03
   5  -4   0    0.21    1.13
   5  -4   0    0.48    0.90
   5  -4  -1    1.41    0.86
   5  -4   1    1.85    1.04
   5   4   1    2.57    1.05
   5   4  -1    1.68    0.90
  -5  -4  -1    3.37    1.47
  -5  -4   1    2.00    1.25
   5  -4   1    2.39    1.42
  -5   4  -1    1.54    1.60
   5  -4  -1    0.82    1.58
   5   4  -1    1.35    1.10
   5   4   1    1.59    1.21
  -5  -4  -1    2.06    1.13
  -5  -4   1    4.90    1.62
   5  -4  -1    1.03    1.27
   5  -4   1    2.88    1.29
   5  -4  -1    0.48    0.86
   5  -4   1    2.58    1.45
   5   4   2  202.70   11.70
   5   4  -2  210.81   12.04
  -5  -4  -2  212.04   12.78
  -5  -4   2  203.77   12.60
  -5   4  -2  180.72   13.34
   5   4  -2  182.52   12.40
   5  -4  -2  170.30   12.84
   5  -4   2  250.95   13.84
   5  -4  -2  205.39   12.44
   5  -4   2  226.33   12.74
   5   4  -2  196.77   12.60
   5   4   2  197.05   12.62
  -5  -4  -2  171.50   12.08
  -5  -4   2  198.31   12.36
   5  -4  -2  203.65   12.94
   5  -4   2  187.14   12.49
   5  -4  -2  174.20   11.60
   5  -4   2  193.07   12.02
  -5   4  -3   24.31    3.72
  -5  -4   3   32.83    3.99
   5   4   3   40.91    3.70
   5   4  -3   41.61    3.96
  -5   4   3   45.89    3.96
   5   4   3   45.31    4.57
  -5   4  -3   32.90    4.69
  -5  -4  -3   39.16    4.35
  -5  -4   3   37.11    4.15
   5   4  -3   33.51    4.14
   5  -4   3   48.54    4.87
   5  -4  -3   36.02    4.67
   5  -4  -3   36.83    4.09
   5  -4   3   45.36    4.43
  -5  -4  -3   31.10    3.90
  -5  -4   3   37.04    4.07
   5  -4  -3   38.16    4.40
   5  -4   3   34.81    4.17
   5  -4  -3   33.39    3.66
   5  -4   3   39.98    4.07
  -5   4  -4   46.42    5.23
  -5  -4   4   54.10    5.47
   5   4   4   62.96    4.83
   5   4  -4   64.06    5.18
  -5   4   4   66.10    5.18
   5  -4  -4   56.30    5.23
  -5   4  -4   55.50    6.07
   5   4  -4   61.24    5.72
   5  -4  -4   50.32    5.67
   5  -4   4   67.45    5.86
   5   4   4   66.90    5.80
  -5  -4  -4   44.10    4.95
   5  -4  -4   55.71    5.52
  -5  -4   4   65.79    5.54
   5  -4   4   65.36    5.68
  -5   4  -5  132.36   10.42
   5   4  -5  145.53   10.17
   5   4   5  157.18    9.64
   5  -4  -5   93.44    9.28
   5  -4   5  173.15   10.25
   5   4   5  164.46   10.28
   5  -4  -5  111.99   10.28
  -5  -4  -6   32.08    4.38
   5  -4   6   25.60    3.08
  -5   4  -6   20.01    3.60
   5   4  -6   22.72    3.39
   5   4   6   22.15    3.04
   5  -4   6   25.67    3.33
   5  -4  -6   10.18    2.71
   5   4   6   34.75    3.86
   5  -4  -6   15.41    3.35
  -5  -4  -7   37.18    4.89
   5  -4   7   32.42    3.55
  -5   4  -7   35.98    4.64
   5   4  -7   36.38    4.32
   5   4   7   32.56    3.81
   5  -4   7   37.79    3.93
   5  -4  -7   22.36    4.12
  -5  -4  -8   -0.31    1.34
   5  -4   8    0.52    0.87
   5   4  -8   -0.26    1.03
  -5   4  -8    0.58    1.20
  -5   4  -8   -0.25    1.09
   5  -4   8    0.94    0.97
   5   4   8    0.21    1.01
   5  -4  -8   -0.34    1.37
  -5  -4  -9   12.86    2.90
   5  -4   9   17.54    2.42
  -5   4  -9   15.34    2.79
   5   4  -9   13.23    2.65
   5   4   9   18.84    2.84
   5  -4   9   16.86    2.55
   5  -4  -9   10.32    2.79
  -5  -4 -10   29.44    4.24
   5  -4  10   27.88    3.15
  -5   4 -10   28.37    3.66
   5   4 -10   31.64    3.82
   5   4  10   34.57    3.76
   5  -4  10   26.51    3.14
  -5  -4 -11   44.99    5.13
   5  -4  11   43.24    3.96
  -5   4 -11   45.26    4.55
   5   4 -11   57.17    4.98
   5   4  11   60.37    4.93
   5  -4  11   39.76    3.89
  -5  -4 -12   15.61    2.87
   5  -4  12   19.34    2.30
  -5   4 -12   16.43    2.48
   5   4  12   22.11    2.72
   5  -4  12   18.36    2.29
  -5  -4 -13   30.36    3.76
   5  -4  13   31.99    2.94
  -5   4 -13   33.91    3.37
   5   4  13   41.18    3.54
   5  -4  13   31.08    2.95
  -5  -4 -14   24.70    3.15
   5  -4  14   29.70    2.59
  -5   4 -14   30.57    2.88
  -5  -4 -14   30.68    3.29
   5   4  14   35.60    2.95
   5  -4  14   28.09    2.59
   6  -4   0  424.53   22.39
   6   4   0  380.18   22.21
   6  -4   0  430.60   23.67
   6   4   0  377.62   21.96
  -6   4  -1  107.11    9.39
   6  -4  -1  112.13    9.17
   6  -4   1  119.46    9.15
   6  -4  -1  111.73    8.18
   6  -4   1  122.88    8.44
   6   4   1  108.83    8.28
   6   4  -1  102.01    7.91
   6   4   1  105.36    7.96
   6  -4  -2   22.12    3.96
  -6   4  -2   33.43    4.84
   6  -4   2   34.36    4.37
   6  -4  -2   28.98    3.70
   6  -4   2   35.72    3.88
   6   4   2   42.17    4.27
   6   4  -2   27.51    3.48
   6   4   2   26.09    3.40
   6   4  -3    9.24    2.04
   6   4   3    9.92    2.01
  -6   4  -3    7.95    2.56
   6   4  -3   11.05    2.19
   6  -4  -3    4.76    2.05
   6  -4   3    9.09    2.24
   6   4   3    9.02    2.09
   6  -4  -3    6.99    1.91
   6  -4   3   11.77    2.28
   6   4  -4    1.20    0.94
   6   4   4    1.37    0.89
  -6   4  -4    3.55    1.95
   6  -4  -4    0.59    1.24
   6  -4   4    1.93    1.51
   6   4   4    4.46    1.54
   6   4  -4    1.37    1.07
   6  -4  -4    0.87    1.20
   6  -4   4    1.18    1.08
  -6  -4  -5    8.42    2.35
  -6   4  -5    7.18    2.43
   6   4  -5    6.02    1.72
   6  -4  -5    3.17    1.76
   6  -4   5    6.24    1.98
   6   4   5    6.54    1.75
  -6  -4  -6   48.63    5.40
   6  -4   6   39.90    4.40
  -6   4  -6   41.39    5.18
   6   4  -6   42.56    4.66
   6   4   6   52.95    4.62
   6   4   6   46.95    4.63
  -6  -4  -7    3.28    1.72
  -6   4  -7    3.40    1.67
   6   4  -7    1.83    1.19
   6   4   7    3.18    1.30
   6  -4   7    3.43    1.42
   6  -4  -7    2.77    1.69
  -6  -4  -8  120.30    8.87
  -6   4  -8  103.91    8.41
   6   4  -8  113.78    8.23
   6   4   8  124.43    8.01
   6  -4   8  108.18    7.63
  -6  -4  -9   19.16    3.31
   6  -4   9   21.89    2.62
  -6   4  -9   26.90    3.68
   6   4  -9   27.12    3.37
   6   4   9   33.70    3.44
   6  -4   9   30.30    3.19
  -6  -4 -10   23.06    3.35
   6  -4  10   20.40    2.41
   6   4 -10   30.68    3.39
   6   4  10   33.50    3.31
   6  -4  10   25.99    2.84
  -6  -4 -11    2.57    1.23
   6  -4  11    1.79    0.81
   6   4 -11    4.45    1.24
   6   4  11    5.16    1.30
   6  -4  11    3.94    1.16
  -6  -4 -12    1.85    1.08
   6  -4  12    0.99    0.69
   6   4 -12    3.71    1.08
   6   4  12    2.00    0.84
   6  -4  12    1.66    0.75
   6  -4  13    4.66    0.92
   6   4  13    3.97    0.99
   6  -4  13    4.18    0.94
   7   4   0    1.29    0.98
   7  -4   0   -0.26    1.33
   7  -4   0    1.14    1.04
   7   4  -1    2.20    1.11
   7   4   1    3.31    1.23
  -7   4  -1    1.97    1.55
   7  -4  -1    2.10    1.55
   7  -4   1    1.26    1.35
   7  -4  -1    1.94    1.34
   7  -4   1    3.16    1.28
   7   4  -2    8.43    1.78
   7   4   2    9.03    1.81
  -7   4   2    8.48    2.71
   7  -4  -2    8.16    2.32
  -7   4  -2    5.44    2.08
   7  -4   2    8.40    2.16
   7  -4  -2    6.09    1.75
   7  -4   2    7.19    1.74
   7   4   3   10.30    1.94
  -7   4   3   10.80    2.98
  -7   4  -3    7.23    2.21
   7  -4   3   13.02    2.51
   7  -4  -3    8.03    2.28
  -7   4  -3   11.44    2.92
   7  -4  -3    9.86    2.20
   7  -4   3   10.85    2.01
   7   4  -3   12.30    2.06
  -7   4  -4   42.32    4.68
  -7   4  -4   39.70    5.04
   7  -4  -4   28.75    4.14
   7  -4   4   46.39    4.62
   7   4  -4   47.88    4.14
   7   4   4   40.81    3.94
  -7  -4  -5    0.48    1.32
  -7   4  -5   -0.28    1.20
   7   4  -5    0.36    0.79
   7  -4   5    0.19    0.94
  -7  -4  -6   62.67    5.79
   7  -4   6   62.50    5.25
  -7   4  -6   62.21    6.01
   7   4  -6   62.21    5.23
  -7  -4  -7   -0.21    0.99
  -7   4  -7    0.23    1.01
   7   4  -7    0.17    0.74
   7  -4   7    0.48    0.90
  -7   4  -8    0.82    1.23
   7   4  -8    0.32    0.66
   7   4   8    0.27    0.61
   7  -4   8   -0.14    0.72
   7   4  -9    0.71    0.76
   7   4   9    1.37    0.81
   7  -4   9   -0.12    0.65
   7   4 -10   28.30    2.75
   7   4  10   30.32    2.72
   7  -4  10   21.42    2.37
  -8   4   0    5.39    1.97
   8  -4   0    6.22    1.62
   8   4   0    6.25    1.34
  -8   4   1   14.49    2.90
  -8   4  -1   15.75    2.83
   8  -4   1   13.13    2.23
   8  -4  -1   11.80    2.17
   8   4  -1   18.78    2.22
   8   4   1   14.76    2.01
  -8   4   2   23.48    3.63
  -8   4  -2   21.08    3.19
  -8   4  -2   17.95    3.12
   8  -4   2   18.55    2.64
   8   4  -2   25.39    2.59
   8   4   2   21.43    2.47
  -8   4   3   -0.25    1.28
  -8   4  -3   -0.39    0.98
  -8   4  -3   -0.71    1.26
   8  -4   3    0.62    0.95
   8   4  -3    0.35    0.62
   8   4   3    0.24    0.65
  -8   4  -4    3.13    1.29
   8  -4   4    4.55    1.30
  -8   4  -4    3.31    1.42
   8  -4   5    5.08    1.34
  -8   4  -5    7.64    1.93
  -8   4  -6   18.25    2.66
   8  -4   6   16.68    2.09
  -8   4  -7    4.76    1.40
   8   4  -7    4.06    0.98
   8  -4   7    2.98    0.93
   0   5   0   -0.26    0.57
   0  -5   0   -0.12    0.55
   0   5   0   -0.18    0.65
   0  -5   0   -0.13    0.61
   0  -5   0    2.31    0.97
   0   5   0   -0.21    0.86
   0   5  -1  223.45   12.10
   0   5   1  203.58   13.20
   0   5  -1  207.13   13.09
   0   5   1  203.46   11.79
   0   5  -1  233.33   12.05
   0  -5  -1  255.49   13.33
   0  -5   1  281.67   13.52
   0  -5  -1  233.75   13.11
   0  -5  -1  205.21   12.41
   0  -5   1  262.12   13.24
   0  -5   1  219.40   12.50
   0  -5  -1  231.63   12.49
   0  -5   1  239.69   12.46
   0   5  -1  211.39   13.50
   0   5   1  190.53   12.67
   0   5   2    1.00    0.80
   0   5   2    0.35    0.54
   0   5  -2   -0.20    0.50
   0   5   2    0.19    0.88
   0   5  -2   -0.18    0.74
   0  -5  -2   -0.14    0.64
   0  -5   2   -0.25    0.67
   0   5  -2   -0.10    0.50
   0  -5  -2    1.02    0.83
   0   5  -2    0.82    0.86
   0  -5  -2   -0.17    0.76
   0  -5  -2   -0.13    0.77
   0  -5   2   -0.15    0.95
   0  -5   2    0.15    0.88
   0  -5   2   -0.23    0.65
   0   5   2   -0.16    0.71
   0   5   3   89.87    6.75
   0   5  -3  125.60    6.70
   0   5   3  100.79    7.53
   0   5  -3  108.34    7.41
   0   5   3   87.30    5.95
   0  -5  -3   81.79    6.82
   0  -5  -3   82.98    6.93
   0  -5   3  133.73    7.52
   0  -5  -3   90.46    6.62
   0  -5   3  125.70    7.32
   0  -5  -3  115.92    6.91
   0   5  -3   98.15    7.57
   0  -5   3  112.19    6.58
   0   5   3   96.41    7.16
   0  -5  -3   84.07    7.05
   0   5   4    0.17    0.66
   0   5  -4   -0.35    0.79
   0   5   4    0.10    0.40
   0  -5  -4   -0.15    0.78
   0  -5  -4    0.19    0.91
   0   5  -4   -0.12    0.48
   0   5  -4   -0.21    0.91
   0  -5   4    0.48    0.80
   0  -5  -4   -0.97    0.72
   0   5   4   -0.56    0.74
   0  -5  -4    0.20    0.79
   0   5  -5   14.28    2.43
   0   5   5   12.06    2.17
   0   5  -5   22.01    2.32
   0   5   5   13.09    1.75
   0  -5  -5   13.49    2.13
   0  -5   5   18.71    2.51
   0   5  -5   19.23    2.86
   0  -5  -5   11.80    2.36
   0   5   5   15.76    2.54
   0  -5  -5   12.06    2.36
   0   5   6    0.39    0.99
   0   5  -6    0.20    0.89
   0   5   6    0.12    0.53
   0  -5  -6    1.86    0.97
   0  -5  -6   -0.23    0.76
   0   5  -6    0.22    0.87
   0   5  -6   -0.14    0.53
   0  -5   6    0.70    1.07
   0   5   6   -0.22    0.87
   0  -5  -6    0.22    0.89
   0   5  -7  341.82   20.80
   0   5   7  369.46   21.07
   0   5   7  360.33   19.80
   0   5  -7  530.73   21.05
   0  -5  -7  344.52   21.26
   0  -5  -7  304.24   20.14
   0  -5   7  444.28   21.20
   0   5  -7  496.24   22.28
   0   5   7  403.31   21.68
   0  -5  -7  282.51   20.71
   0   5   8    0.94    1.06
   0   5  -8   -0.65    1.25
   0   5   8    0.28    0.64
   0  -5  -8   -0.26    0.99
   0   5  -8    0.78    0.70
   0  -5   8    0.98    1.15
   0   5   8    0.25    0.93
   0  -5  -8    0.26    0.79
   0   5  -9  305.41   16.66
   0   5   9  262.26   16.53
   0   5   9  259.05   15.23
   0  -5  -9  229.38   16.50
   0  -5   9  299.59   16.39
   0  -5  -9  195.62   16.03
   0   5 -10   -0.45    1.08
   0  -5 -10    0.59    1.17
   0   5 -11   59.47    5.11
   0  -5 -11   29.36    4.39
   0   5 -12   -0.21    1.04
   0  -5 -12   -0.30    1.29
   0   5 -13   36.20    3.60
   0  -5 -13   13.59    3.21
   0   5 -14    0.16    0.85
   0  -5 -14    1.11    1.20
   0   5 -15   36.40    3.22
   0  -5 -15   18.46    3.23
   0   5 -16    0.32    0.58
   0  -5 -16    0.60    0.90
  -1   5   0   -0.18    0.54
   1   5   0    0.19    0.75
  -1   5   0   -0.19    0.75
   1  -5   0   -0.14    0.74
  -1  -5   0    0.36    0.60
   1  -5   0    0.84    0.87
  -1  -5   0    1.00    0.81
   1  -5   0    0.52    0.97
  -1  -5   0    0.89    0.77
   1  -5   0    0.25    0.67
   1   5   1  130.72    8.28
  -1   5  -1  124.68    7.55
   1   5  -1  142.55    7.86
  -1  -5  -1  128.72    7.99
  -1  -5   1  127.64    7.88
   1   5   1  130.37    8.87
   1   5  -1  131.52    8.78
  -1   5   1  114.44    7.39
  -1   5   1  110.37    8.52
  -1   5  -1  111.84    8.47
  -1   5  -1  134.36    7.64
   1  -5  -1  148.99    9.03
  -1  -5  -1  134.85    8.40
   1  -5   1  162.01    9.15
  -1  -5   1  159.08    8.76
  -1   5   1  104.60    8.05
   1  -5  -1  144.36    8.97
  -1  -5  -1  133.95    8.38
   1  -5   1  154.91    8.90
  -1  -5   1  142.91    8.43
   1  -5  -1  130.28    8.20
   1  -5   1  127.88    8.13
   1   5  -1  119.91    8.95
  -1   5  -1  110.88    8.74
   1   5   1  134.04    8.64
   1  -5  -1  140.57    8.19
   1  -5   1  132.53    8.03
   1  -5   2  198.76   11.14
   1   5   2  182.63   11.21
  -1   5  -2  204.28   10.64
   1   5  -2  214.16   10.90
  -1  -5  -2  212.09   11.18
  -1  -5   2  202.60   10.89
   1   5   2  179.65   11.75
   1   5  -2  189.44   11.73
  -1   5   2  164.61   10.25
  -1   5   2  164.76   11.62
  -1   5  -2  180.16   11.57
  -1   5  -2  215.14   10.78
   1  -5  -2  184.77   11.68
  -1  -5  -2  175.99   11.24
   1  -5   2  253.21   12.29
  -1  -5   2  237.83   11.69
   1  -5  -2  166.80   11.48
  -1  -5  -2  175.26   11.24
  -1  -5  -2  170.97   10.92
   1  -5  -2  169.07   10.94
   1  -5   2  252.43   12.11
  -1  -5   2  223.97   11.47
   1  -5   2  194.94   11.17
   1   5  -2  184.51   12.06
  -1   5  -2  171.91   11.86
   1   5   2  189.89   11.66
  -1   5   2  152.46   11.03
   1  -5  -2  185.19   10.88
   1  -5   3  175.89    9.34
   1   5   3  134.75    9.09
  -1   5   3  119.41    8.94
  -1   5  -3  166.13    8.76
   1   5  -3  184.71    9.15
   1   5   3  141.85    9.75
   1   5  -3  162.13    9.86
  -1   5   3  128.98    8.25
  -1   5   3  132.18    9.62
  -1   5  -3  144.43    9.58
  -1  -5  -3  177.26    9.34
  -1  -5   3  156.91    8.78
   1  -5  -3  110.86    9.18
  -1  -5  -3  123.13    9.01
   1  -5  -3  116.29    9.29
  -1  -5  -3  129.95    9.16
   1  -5   3  211.44   10.27
  -1  -5   3  193.87    9.70
  -1  -5  -3  131.80    8.94
   1  -5  -3  140.61    9.05
  -1  -5  -3  127.67    9.23
   1  -5   3  196.96    9.97
   1  -5   3  158.27    9.20
  -1  -5   3  170.56    9.34
   1   5  -3  167.95   10.32
  -1   5  -3  135.32    9.78
   1   5   3  162.11    9.83
  -1   5   3  119.60    9.08
   1  -5  -3  115.08    9.46
   1  -5  -3  153.57    9.00
   1   5   4   80.27    6.12
  -1   5   4   73.43    6.07
  -1   5  -4  107.12    5.93
   1   5  -4  119.14    6.37
  -1   5   4   73.69    5.22
  -1  -5  -4  111.56    6.41
   1  -5  -4   64.18    6.19
  -1  -5  -4   62.67    5.82
  -1  -5  -4   74.04    5.86
   1  -5   4  115.79    6.88
  -1  -5   4  102.38    6.39
   1  -5  -4   67.51    5.69
   1  -5   4  103.75    6.28
   1   5  -4   94.74    6.99
  -1   5  -4   87.60    6.87
   1   5   4   95.30    6.80
  -1   5   4   64.03    5.94
   1  -5  -4   53.94    5.98
  -1  -5  -4   60.18    5.78
   1  -5  -4   85.66    5.86
  -1   5  -5  129.33   10.69
   1   5  -5  151.10   10.82
   1   5   5  177.25   11.19
  -1   5   5  165.56   11.17
  -1   5  -5  246.22   11.05
   1   5  -5  279.06   11.66
  -1   5   5  156.58   10.00
   1  -5  -5  159.91   11.61
  -1  -5  -5  168.09   11.28
  -1  -5  -5  162.75   10.79
   1  -5  -5  149.43   10.56
   1  -5   5  255.40   11.99
  -1  -5   5  215.71   11.33
   1  -5   5  221.31   11.22
   1   5  -5  235.15   12.51
  -1   5  -5  218.19   12.37
   1   5   5  219.42   12.19
  -1   5   5  158.87   11.22
   1  -5  -5  136.08   11.26
  -1  -5  -5  145.34   10.94
   1   5   6    0.20    1.02
  -1   5   6    1.27    0.92
  -1   5  -6    1.85    1.24
   1   5  -6    0.37    0.90
  -1   5   6    0.73    0.63
  -1  -5  -6    0.71    0.77
   1  -5  -6    0.51    0.71
   1  -5  -6    5.00    1.63
  -1  -5  -6    0.42    0.75
   1  -5   6    1.08    0.85
   1   5  -6    1.98    1.18
  -1   5  -6    0.68    0.99
  -1   5  -6    1.08    0.76
   1   5  -6    5.05    1.23
   1  -5   6    1.06    1.02
  -1  -5   6    0.67    1.01
   1   5   6    1.57    1.05
  -1   5   6    0.66    0.87
  -1  -5  -6    1.66    1.14
   1  -5  -6    0.25    0.82
  -1   5  -7   26.27    3.65
   1   5  -7   32.03    3.75
   1   5   7   37.45    4.09
  -1   5   7   35.36    4.16
  -1   5   7   34.76    3.26
  -1   5  -7   46.78    3.69
   1   5  -7   50.82    4.03
   1  -5  -7   27.62    4.02
  -1  -5  -7   32.08    3.97
   1  -5  -7   26.46    3.36
   1  -5   7   45.07    4.20
  -1  -5   7   40.00    3.93
  -1   5  -7   42.49    4.53
  -1   5  -7   35.55    3.83
   1   5   7   44.78    4.61
  -1   5   7   39.14    4.34
  -1  -5  -7   22.74    3.50
   1  -5  -7   22.33    3.77
  -1  -5   7   49.60    3.93
   1   5   8    6.03    1.84
  -1   5   8    5.62    1.87
  -1   5  -8    6.92    1.90
   1   5  -8    5.41    1.62
  -1   5   8    5.60    1.33
  -1   5  -8   11.05    1.75
   1  -5  -8    5.02    1.51
   1  -5  -8    8.58    2.26
  -1  -5  -8    4.58    1.66
   1   5  -8    9.13    1.71
   1  -5   8    8.08    1.97
  -1  -5   8    5.89    1.72
  -1   5  -8    6.06    1.64
   1   5   8    4.75    1.69
  -1   5   8    6.48    1.90
  -1  -5  -8    5.24    1.69
   1  -5  -8    6.79    2.07
  -1  -5   8    5.48    1.49
  -1   5  -9   24.29    3.40
   1   5  -9   21.75    3.07
  -1   5   9   20.56    2.64
  -1   5  -9   30.43    3.02
   1   5  -9   29.88    3.17
  -1  -5  -9   17.40    3.11
   1  -5  -9   16.30    3.25
  -1   5  -9   26.84    3.30
  -1   5   9   19.56    3.30
  -1   5 -10    0.90    1.52
   1   5 -10    1.65    1.35
  -1  -5 -10    1.61    1.47
   1  -5 -10   -0.32    1.44
  -1   5 -11   85.94    6.56
   1   5 -11   86.91    6.43
  -1  -5 -11   65.40    6.49
   1  -5 -11   55.86    6.54
   1   5  11   72.23    6.11
  -1   5 -12   18.89    2.78
   1   5 -12   20.46    2.82
  -1  -5 -12   11.80    2.65
   1  -5 -12   12.73    2.92
  -1   5 -13   84.33    5.80
   1   5 -13   82.62    5.67
  -1  -5 -13   42.60    5.34
   1  -5 -13   37.85    5.61
  -1   5 -14   36.95    3.39
   1   5 -14   32.48    3.20
  -1  -5 -14   16.51    3.07
   1  -5 -14   16.83    3.40
  -1  -5 -14   22.99    3.43
  -1   5 -15   37.92    3.22
   1   5 -15   36.77    3.18
  -1  -5 -15   20.08    3.25
   1  -5 -15   21.44    3.66
  -1   5 -16    0.78    0.64
   1   5 -16    1.47    0.73
  -1  -5 -16    0.52    0.84
   1  -5 -16    0.21    0.92
   2   5   0  221.05   11.60
   2   5   0  210.07   12.85
  -2   5   0  200.19   11.34
  -2   5   0  167.21   12.42
   2  -5   0  232.86   12.94
   2  -5   0  238.72   12.53
  -2   5   0  171.68   12.68
   2   5   0  236.06   12.87
   2  -5   0  191.27   11.80
  -2  -5   0  237.03   12.23
   2   5   1  270.63   14.49
   2   5  -1  269.75   13.68
   2   5   1  240.88   14.79
   2   5  -1  271.00   15.00
  -2   5   1  225.73   13.18
  -2   5  -1  247.55   13.39
  -2   5   1  200.06   14.43
  -2   5  -1  248.07   14.83
   2  -5  -1  244.27   14.69
   2  -5   1  317.23   15.30
   2  -5  -1  259.83   14.28
   2  -5   1  275.17   14.44
  -2   5  -1  204.03   14.68
   2   5   1  287.39   14.99
   2  -5  -1  217.69   13.69
  -2  -5  -1  271.90   14.22
  -2  -5   1  259.30   13.94
   2  -5   2  239.77   12.93
  -2  -5  -2  239.21   12.68
  -2  -5   2  215.93   12.18
   2   5   2  238.64   12.92
   2   5   2  171.18   11.46
   2   5  -2  260.74   12.34
   2   5   2  212.08   13.25
   2   5  -2  246.74   13.45
  -2   5   2  195.83   11.56
  -2   5   2  171.67   12.82
  -2   5  -2  190.56   12.90
  -2   5  -2  227.92   11.95
   2  -5  -2  176.12   12.72
   2  -5   2  293.55   13.69
   2  -5  -2  232.19   12.69
   2  -5   2  244.05   12.88
  -2   5  -2  178.22   13.04
   2   5   2  234.28   13.22
   2  -5  -2  168.06   12.85
   2  -5  -2  211.42   12.31
  -2  -5   2  257.36   12.65
   2  -5   3    0.33    0.77
  -2  -5  -3    1.56    0.98
   2   5   3    0.35    0.85
  -2  -5   3    0.64    0.68
   2   5   3    0.53    0.54
  -2   5   3    0.71    0.61
   2   5   3    0.42    0.75
   2   5  -3    0.77    0.81
  -2   5   3    0.22    0.74
  -2   5  -3    2.99    1.20
   2  -5  -3    0.16    0.72
   2  -5   3    2.56    1.14
   2  -5  -3    3.53    1.44
   2   5  -3    2.60    0.91
  -2   5  -3    0.23    0.88
   2  -5   3    0.17    0.95
   2   5   3    0.59    0.93
   2  -5  -3    2.75    1.29
  -2  -5   3    1.52    0.88
   2  -5  -3    1.77    0.87
   2  -5   4    1.50    1.05
   2   5   4    2.18    1.10
  -2   5   4    0.19    0.81
  -2  -5  -4    1.64    0.99
   2   5   4    1.25    0.61
  -2   5   4    1.49    0.67
  -2   5  -4    1.19    0.97
   2  -5  -4    0.65    0.79
   2  -5   4    2.64    1.28
   2  -5  -4    2.35    1.29
   2   5  -4    1.82    0.84
  -2   5  -4    0.95    1.07
   2  -5   4    1.72    1.06
   2   5   4    0.41    0.74
   2  -5  -4    3.29    1.45
  -2  -5   4    2.12    1.04
   2  -5  -4    0.31    0.70
   2  -5   5   77.72    5.57
   2   5   5   70.43    5.58
  -2   5   5   50.38    5.20
   2   5   5   55.25    4.45
   2   5  -5   95.93    5.72
  -2   5   5   56.50    4.36
   2  -5  -5   52.71    5.64
   2  -5  -5   45.18    4.71
   2  -5   5   73.31    5.48
  -2   5  -5   69.13    6.10
  -2   5  -5   63.40    5.59
   2   5   5   73.64    5.99
   2  -5  -5   44.42    5.37
   2  -5  -5   63.92    5.05
  -2  -5   5   73.21    5.16
   2  -5   6   97.25    6.64
   2   5  -6   69.95    5.92
   2   5   6   93.52    6.83
  -2   5   6   62.38    6.28
   2   5   6   75.15    5.52
  -2   5   6   74.78    5.44
   2  -5  -6   71.78    6.91
   2  -5   6   98.72    6.63
  -2   5  -6   97.40    7.41
  -2   5  -6   87.30    6.82
   2   5  -6  110.58    7.92
   2   5   6   99.93    7.31
   2  -5  -6   54.53    6.35
  -2  -5   6   93.55    6.21
   2  -5   7   24.39    3.08
   2   5  -7   21.35    2.87
   2   5   7   29.50    3.61
  -2   5   7   15.80    3.02
   2   5  -7   36.20    4.20
  -2   5   7   21.91    2.57
   2  -5   7   27.21    3.23
   2  -5  -7   19.52    3.42
  -2   5  -7   30.83    3.97
  -2   5  -7   21.15    3.15
   2   5   7   31.63    3.85
   2  -5  -7   21.55    3.64
  -2  -5   7   24.39    2.92
   2  -5   8  198.41   11.81
   2   5  -8  182.33   11.45
   2   5   8  228.97   12.81
  -2   5   8  139.10   11.88
  -2   5   8  147.77   10.62
  -2  -5  -8  265.90   15.19
   2  -5  -8  155.35   12.51
   2  -5   8  231.98   12.22
  -2   5  -8  224.59   13.06
  -2   5  -8  206.20   12.42
   2   5   8  233.63   13.19
  -2   5   8  145.51   11.80
   2  -5  -8  164.41   12.57
  -2  -5   8  204.44   11.53
   2   5  -9   17.39    2.60
  -2  -5  -9   18.86    3.80
   2  -5   9   21.39    2.99
   2  -5  -9   13.78    3.21
  -2   5  -9   23.16    3.20
   2   5   9   19.63    3.03
  -2   5   9   15.28    2.99
   2   5 -10  112.53    7.62
  -2  -5 -10  109.36    9.67
   2  -5  10  111.10    7.75
  -2   5 -10  116.34    8.16
   2   5  10   98.83    7.88
   2   5 -11   39.64    3.89
  -2  -5 -11   35.23    5.27
   2  -5 -11   29.19    4.55
  -2   5 -11   37.14    4.08
   2   5  11   40.27    4.29
   2   5 -12    0.81    0.94
   2  -5 -12    1.03    1.43
  -2  -5 -12    3.21    1.95
  -2   5 -12    0.19    0.89
   2   5  12    1.60    0.97
   2   5 -13    2.06    0.96
   2  -5 -13   -0.32    1.07
  -2  -5 -13    0.33    1.60
  -2   5 -13    2.66    1.12
   2   5 -14   40.76    3.42
  -2  -5 -14   51.24    5.37
  -2  -5 -14   38.79    4.28
   2  -5 -15   17.46    3.17
  -2  -5 -15   24.37    3.15
  -2  -5 -16   42.03    4.09
  -2  -5 -16   29.92    3.24
   3  -5   0    0.16    0.68
   3   5   0    0.12    0.46
  -3   5   0   -0.11    0.43
   3   5   0    0.22    0.78
  -3   5   0    0.47    0.89
   3  -5   0    0.35    0.92
  -3  -5   0    0.17    0.86
   3   5   0    0.20    0.80
  -3  -5   0    0.33    0.91
   3  -5   0   -0.17    0.85
   3  -5  -1    0.49    0.74
   3  -5   1    0.16    0.62
   3   5   1    0.48    0.57
   3   5  -1    1.49    0.73
  -3   5   1    0.21    0.52
  -3   5  -1    0.79    0.62
   3   5   1    0.22    0.79
   3   5  -1    0.22    0.91
  -3   5   1    1.21    1.05
  -3   5  -1    1.16    1.01
   3  -5  -1    0.18    0.85
   3  -5   1    0.71    0.95
  -3   5  -1   -0.26    0.93
  -3  -5  -1    0.88    0.77
  -3  -5   1    0.33    0.69
   3   5   1    0.81    0.99
  -3  -5  -1    0.35    0.85
  -3  -5   1    0.16    0.71
   3  -5  -1    1.18    0.85
   3  -5   1    1.18    0.92
   3   5   2   57.74    4.56
   3   5  -2   63.24    4.73
   3   5   2   62.13    5.73
   3   5  -2   71.85    5.93
  -3   5   2   55.30    4.37
  -3   5   2   49.69    5.49
  -3   5  -2   54.82    5.51
   3  -5  -2   74.13    5.57
   3  -5   2   76.36    5.69
  -3   5  -2   58.41    6.02
   3   5   2   82.87    6.19
  -3  -5  -2   78.95    5.77
  -3  -5   2   66.12    5.21
  -3  -5  -2   85.01    5.95
   3  -5  -2   69.52    5.41
  -3  -5   2   76.61    5.47
   3  -5  -2   52.44    4.89
   3  -5   2   65.00    5.29
   3  -5  -3    1.67    0.91
   3  -5   3    1.36    0.88
   3  -5   3    2.09    1.19
   3   5   3    0.73    0.62
   3   5  -3    0.89    0.66
  -3   5   3    1.21    0.62
   3   5   3    0.69    0.92
   3   5  -3    0.65    1.02
  -3   5   3    0.50    0.95
  -3   5  -3    0.90    0.98
   3  -5   3    2.37    1.30
  -3   5  -3    1.06    1.11
  -3  -5  -3    0.56    0.82
  -3  -5   3    2.03    0.94
   3   5   3    1.73    1.15
  -3  -5   3    2.43    1.08
   3  -5  -3    0.52    0.79
   3  -5   4  218.75   12.31
   3   5   4  154.40   10.66
   3   5  -4  182.24   10.97
   3   5  -4  226.30   12.71
  -3   5   4  165.87   10.60
  -3   5  -4  169.05   12.00
   3  -5   4  223.61   12.23
  -3   5  -4  178.06   12.65
   3   5  -4  233.27   13.43
   3   5   4  187.62   11.80
   3   5   4  218.30   12.76
   3  -5  -4  192.60   11.73
  -3  -5   4  213.16   11.80
  -3  -5  -4  235.88   12.57
   3  -5   5   61.37    5.27
   3   5   5   67.26    5.55
  -3   5   5   44.62    5.12
   3   5   5   52.21    4.35
   3   5  -5   56.61    4.45
  -3   5   5   46.34    4.06
   3  -5   5   61.19    5.21
  -3   5  -5   57.27    5.88
  -3   5  -5   50.84    5.27
   3   5  -5   72.06    6.32
   3  -5  -5   54.49    5.24
   3   5   5   58.04    5.21
   3   5   5   75.34    6.11
   3  -5  -5   58.37    5.01
  -3  -5   5   64.23    5.03
   3  -5   6  293.61   15.90
   3   5   6  334.90   16.72
  -3   5   6  205.53   15.78
   3   5   6  220.88   14.45
   3   5  -6  257.41   14.74
  -3  -5  -6  416.87   19.83
   3  -5   6  317.49   16.13
  -3   5  -6  267.66   16.76
  -3   5  -6  253.04   16.14
   3   5  -6  339.95   17.69
   3   5   6  257.04   15.84
   3   5   6  323.86   17.05
   3  -5  -6  196.31   16.58
   3  -5  -6  257.18   15.43
  -3  -5   6  291.20   15.52
  -3  -5  -7   21.72    3.99
   3  -5   7   18.30    2.85
  -3   5  -7   15.09    3.01
  -3   5  -7   19.54    3.10
   3   5  -7   23.12    3.51
   3   5   7   18.73    2.95
   3   5   7   20.55    3.19
   3  -5  -7   12.44    3.07
  -3  -5  -8    8.47    2.85
   3   5  -8    6.97    2.04
   3  -5   8    5.43    1.70
  -3   5  -8    4.59    1.88
  -3   5  -8    6.43    1.98
   3   5   8    7.06    1.87
   3   5   8    7.08    1.93
   3  -5  -8    2.75    1.64
  -3  -5  -9    4.32    2.26
   3  -5   9    2.00    1.23
  -3   5  -9    2.42    1.46
   3   5   9    1.19    0.95
   3  -5  -9    4.09    1.92
  -3  -5 -10  267.97   16.65
   3  -5  10  247.78   14.07
  -3   5 -10  238.10   14.49
   3   5  10  251.50   14.67
  -3  -5 -11   21.32    3.92
   3  -5  11   17.18    2.66
  -3   5 -11   18.37    2.86
   3   5  11   21.80    3.06
  -3  -5 -12   60.66    6.55
   3  -5  12   61.63    5.00
  -3   5 -12   52.97    5.00
   3   5  12   64.36    5.39
  -3  -5 -13    2.59    1.66
   3  -5  13    4.18    1.27
  -3   5 -13    2.93    1.22
  -3  -5 -13    2.13    1.27
   3   5  13    2.59    1.10
  -3  -5 -14   44.31    4.83
  -3  -5 -14   36.54    4.07
  -3  -5 -15    2.54    1.31
  -3  -5 -15    2.31    1.12
   4   5   0  258.06   15.68
  -4   5   0  252.62   17.36
   4  -5   0  341.30   17.90
  -4  -5   0  306.38   17.13
   4   5   0  349.52   17.68
  -4  -5   0  320.90   17.01
   4  -5   0  280.06   16.83
   4  -5   0  265.54   16.43
   4   5   1   31.63    3.24
   4   5  -1   31.95    3.30
  -4   5   1   34.09    4.45
  -4   5  -1   26.42    4.01
   4  -5   1   40.80    4.09
  -4   5  -1   26.59    4.25
   4   5  -1   40.48    4.49
   4  -5  -1   45.58    4.76
   4  -5   1   38.85    4.31
  -4  -5  -1   37.36    4.20
  -4  -5   1   31.86    3.84
   4   5  -1   43.05    4.31
   4   5   1   45.19    4.44
  -4  -5  -1   38.20    4.03
  -4  -5   1   38.69    4.00
   4  -5  -1   30.99    3.82
   4  -5   1   31.88    3.83
   4  -5  -1   32.87    3.70
   4  -5   1   32.93    3.73
   4   5   2  104.34    7.39
   4   5  -2  113.63    7.62
  -4   5   2   90.17    8.69
  -4   5  -2  107.50    8.87
   4  -5   2  128.67    8.50
  -4   5  -2   99.32    9.11
   4   5  -2  130.84    9.15
   4  -5  -2  128.96    9.18
   4  -5   2  135.26    9.06
   4   5   2  139.00    9.10
  -4  -5  -2  123.36    8.74
  -4  -5   2  115.78    8.37
  -4  -5  -2  129.77    8.78
   4  -5  -2  120.84    8.50
  -4  -5   2  132.86    8.55
   4  -5   2  120.42    8.57
   4  -5  -2  102.38    7.95
   4  -5   2  125.56    8.47
   4  -5  -3    8.43    1.83
   4  -5   3   10.22    2.10
   4   5  -3   10.42    1.79
   4   5   3    8.52    1.61
  -4   5   3    9.36    2.51
  -4   5  -3   10.11    2.38
   4  -5   3   11.76    2.23
  -4  -5  -3   11.22    2.34
  -4   5  -3   11.40    2.75
  -4  -5   3   11.62    2.22
   4   5  -3   11.79    2.52
   4  -5  -3   10.13    2.35
   4  -5   3   11.76    2.43
   4   5   3   13.02    2.49
  -4  -5  -3    9.88    2.19
  -4  -5   3   10.98    2.17
   4  -5  -3    9.55    2.05
   4  -5   4   19.37    2.90
   4   5   4   15.04    2.11
   4   5  -4   17.77    2.35
  -4   5  -4   12.59    2.69
   4  -5   4   15.65    2.61
  -4   5  -4   15.38    3.17
   4   5  -4   22.74    3.33
   4  -5   4   20.71    3.04
   4  -5  -4   11.95    2.68
   4   5   4   19.79    3.06
   4  -5  -4   19.20    2.86
  -4  -5   4   19.37    2.74
  -4  -5  -4   16.13    2.81
  -4  -5  -5    2.27    1.95
   4  -5   5    1.58    1.17
  -4   5  -5    1.83    1.58
   4   5  -5    1.08    1.13
   4  -5  -5    0.50    1.13
   4   5   5    1.62    1.11
   4  -5   5    1.84    1.26
   4   5   5    1.71    1.15
  -4  -5  -6  103.88    8.25
   4  -5   6   73.67    5.81
  -4   5  -6   56.47    6.20
  -4   5  -6   53.37    5.71
   4   5  -6   72.82    6.57
   4   5   6   66.99    5.76
   4  -5   6   70.59    5.74
   4   5   6   73.54    6.32
   4  -5  -6   36.98    5.98
  -4  -5  -7    1.33    1.96
   4  -5   7    0.78    1.12
  -4   5  -7    0.88    1.32
  -4   5  -7   -0.25    1.10
   4   5  -7    0.54    1.01
   4   5   7   -0.22    0.97
   4  -5   7    0.38    1.00
   4   5   7    1.24    1.20
   4  -5  -7    0.38    1.51
  -4  -5  -8  141.94   10.11
   4  -5   8  108.33    7.54
  -4   5  -8   93.45    8.18
  -4   5  -8   91.22    7.81
   4   5  -8  132.51    8.93
   4   5   8  107.91    7.96
   4  -5   8  103.73    7.34
   4  -5  -8   60.68    7.92
  -4  -5  -9    4.21    2.16
   4   5   9    4.00    1.56
   4  -5   9    3.11    1.33
  -4   5  -9    3.30    1.60
   4   5  -9    4.11    1.56
   4  -5   9    2.69    1.28
   4  -5  -9    1.09    1.30
  -4  -5 -10   42.88    5.26
   4  -5  10   35.26    3.68
  -4   5 -10   37.17    4.12
   4   5 -10   40.55    4.29
   4   5  10   39.52    4.17
   4  -5 -10   26.35    4.46
  -4  -5 -11    2.34    1.61
   4  -5  11    0.78    0.93
  -4   5 -11    1.37    1.13
  -4  -5 -11    1.05    1.19
   4   5  11    0.77    1.03
  -4  -5 -12    8.44    2.33
   4  -5  12    8.05    1.59
  -4   5 -12    8.30    1.81
  -4  -5 -12    7.50    1.94
   4   5  12    7.39    1.64
  -4  -5 -13   14.53    2.70
   4  -5  13   15.13    1.95
  -4  -5 -13   13.28    2.41
   4   5  13   18.05    2.29
  -4  -5 -14   16.27    2.63
   4  -5  14   19.67    2.03
  -4  -5 -14   16.11    2.42
   4   5  14   19.09    2.10
  -5   5   0   -0.32    1.19
   5  -5   0    0.27    1.31
   5   5   0   -0.22    0.93
  -5   5   1    0.32    1.35
  -5   5  -1   -0.31    1.34
  -5   5  -1    0.34    1.36
   5  -5  -1    0.83    1.39
   5  -5   1    0.78    1.53
   5   5  -1   -0.22    0.95
   5   5   1    2.04    1.24
  -5   5   2   80.39    8.36
  -5   5  -2   90.72    8.35
  -5   5  -2   98.06    8.99
   5   5  -2  118.42    8.39
   5  -5  -2  110.58    8.81
   5  -5   2  107.98    8.32
   5   5   2  120.98    8.39
  -5   5   3   10.82    2.78
  -5   5  -3    8.73    2.46
  -5   5  -3   11.81    2.95
   5   5  -3   12.00    2.46
   5  -5  -3   12.09    2.70
   5  -5   3    9.86    2.40
   5   5   3   15.12    2.64
  -5   5  -4   45.61    5.39
  -5   5  -4   50.14    6.03
   5   5  -4   60.81    5.69
   5  -5  -4   54.98    5.81
   5  -5   4   71.81    5.85
   5   5   4   55.61    5.42
  -5  -5  -5   56.82    5.91
   5  -5   5   38.40    3.99
  -5   5  -5   40.96    5.21
   5   5  -5   44.45    4.74
   5  -5  -5   32.29    4.56
   5  -5   5   40.06    4.25
   5   5   5   43.65    4.64
   5  -5  -5   29.31    4.96
  -5  -5  -6   29.61    4.32
   5  -5   6   23.76    3.09
  -5   5  -6   22.91    3.83
   5   5  -6   25.89    3.56
   5   5   6   26.01    3.26
   5  -5   6   26.26    3.33
   5   5   6   28.92    3.63
   5  -5  -6   11.39    3.29
  -5  -5  -7   20.14    3.61
   5  -5   7   17.84    2.50
  -5   5  -7   16.35    3.21
   5   5  -7   17.25    2.88
   5   5   7   19.45    2.74
   5  -5   7   18.58    2.76
   5   5   7   18.52    2.87
   5  -5  -7   11.87    3.06
  -5  -5  -8    2.57    1.69
   5   5   8    2.51    1.17
   5  -5   8    1.77    1.05
  -5   5  -8    0.79    1.28
   5   5  -8    1.36    1.07
   5  -5   8    1.52    1.12
   5  -5  -8    1.08    1.63
  -5  -5  -9    2.43    1.77
   5  -5   9    3.87    1.24
  -5   5  -9    3.73    1.56
   5   5  -9    3.10    1.31
   5   5   9    3.91    1.37
   5  -5   9    2.75    1.15
   5  -5  -9    1.04    1.38
  -5  -5 -10   10.36    2.37
   5  -5  10    5.93    1.39
   5   5 -10    5.07    1.45
   5   5  10    6.57    1.58
   5  -5  10    4.91    1.33
  -5  -5 -11   28.72    3.82
   5  -5  11   30.07    2.88
   5   5 -11   32.35    3.26
   5   5  11   35.08    3.42
   5  -5  11   28.53    2.85
  -5  -5 -12   16.54    2.63
   5  -5  12   16.26    1.94
   5  -5  12   14.36    1.87
  -5  -5 -13   10.80    1.99
   5  -5  13   11.15    1.43
   5   5  13   15.84    1.83
   5  -5  13   10.88    1.41
   6   5   0    1.85    1.16
  -6   5   0    2.24    1.71
   6  -5   0    3.95    1.82
   6   5   0    3.61    1.34
  -6   5   1   20.07    3.90
  -6   5  -1   19.04    3.60
  -6   5  -1   26.01    4.32
   6  -5  -1   29.81    4.13
   6  -5   1   29.51    3.98
   6   5   1   34.37    3.71
   6   5  -1   30.55    3.51
   6   5   1   22.30    3.13
   6   5  -2   11.42    2.17
   6   5   2    9.83    2.05
  -6   5   2    6.31    2.36
  -6   5  -2    7.85    2.48
  -6   5  -2    7.76    2.54
   6  -5  -2    8.79    2.42
   6  -5   2   10.01    2.33
   6   5   2    6.82    1.84
  -6   5   3   11.85    2.99
  -6   5  -3   15.72    3.00
  -6   5  -3   15.70    3.47
   6   5  -3   19.82    2.82
   6  -5   3   16.82    2.88
   6   5   3   18.64    2.80
   6  -5  -3   15.99    3.10
   6  -5  -3   12.78    2.98
   6   5  -3   14.74    2.41
   6   5   3   15.52    2.52
   6   5  -4    6.43    1.59
   6   5   4    5.11    1.51
  -6   5  -4    1.99    1.49
  -6  -5  -4    7.32    2.25
  -6   5  -4    2.82    1.86
   6   5  -4    6.19    1.66
   6  -5  -4    5.34    2.05
   6  -5   4    6.28    1.76
   6   5   4    4.91    1.52
   6  -5  -4    5.87    2.29
  -6  -5  -5    1.85    1.52
  -6   5  -5    0.29    1.28
   6   5  -5    1.23    1.12
   6  -5   5    0.59    1.15
   6   5   5    0.80    0.97
   6  -5  -5   -0.32    1.34
  -6  -5  -6    2.54    1.63
  -6   5  -6    0.54    1.28
   6   5  -6    1.78    1.14
   6  -5   6    1.05    1.06
   6   5   6    0.57    0.90
   6  -5  -6    1.26    1.37
  -6  -5  -7   77.92    6.46
  -6   5  -7   55.50    5.74
   6   5  -7   76.31    5.72
   6  -5   7   60.77    5.08
   6   5   7   69.26    5.42
   6  -5  -7   45.36    5.82
  -6  -5  -8   16.83    2.92
  -6   5  -8   18.49    2.91
   6   5  -8   18.42    2.59
   6   5   8   18.69    2.38
   6  -5   8   18.25    2.37
  -6  -5  -9   36.11    4.07
   6  -5   9   33.22    3.03
  -6   5  -9   34.88    3.79
   6   5  -9   43.22    3.77
   6   5   9   43.34    3.62
   6  -5   9   34.26    3.27
  -6  -5 -10   10.25    2.02
   6  -5  10    6.97    1.20
   6   5 -10    8.67    1.53
   6   5  10    7.93    1.44
   6  -5  10    5.35    1.19
  -6  -5 -11    3.99    1.27
   6  -5  11    2.41    0.71
   6   5 -11    2.56    0.82
   6   5  11    3.69    0.96
   6  -5  11    2.30    0.76
   7   5   0   -0.78    0.98
  -7   5   0   -0.54    1.27
   7  -5   0   -1.25    1.26
  -7   5   1   20.90    3.60
  -7   5  -1   14.62    3.01
   7  -5  -1   18.43    3.02
   7  -5   1   22.35    3.11
   7   5  -1   22.79    2.66
   7   5   1   18.83    2.50
   7   5  -2    6.90    1.51
   7   5   2    6.32    1.49
  -7   5   2    4.77    2.05
  -7   5  -2    7.64    2.14
  -7   5  -2    3.87    1.86
   7  -5  -2    4.74    1.65
   7  -5   2    6.87    1.85
  -7   5   3   51.48    5.65
  -7   5  -3   49.88    5.11
  -7   5  -3   53.44    5.63
   7  -5  -3   45.47    4.87
   7  -5   3   57.34    4.96
   7   5  -3   58.03    4.50
   7   5   3   53.80    4.47
  -7   5  -4    2.71    1.29
  -7  -5  -4    1.46    1.29
  -7   5  -4    1.24    1.39
   7  -5   4    0.16    0.85
  -7  -5  -5   37.66    3.94
  -7   5  -5   24.91    3.57
   7   5  -5   28.52    2.98
   7  -5   5   28.12    3.11
  -7  -5  -6    0.74    1.09
  -7   5  -6    0.61    0.95
   7   5  -6   -0.13    0.66
   7  -5   6   -0.13    0.74
  -7  -5  -7    1.68    1.18
  -7   5  -7    0.87    0.96
   7   5  -7    0.85    0.63
   7  -5   7    0.23    0.66
  -7  -5  -8    0.45    0.80
  -7   5  -8    1.87    0.99
   7   5  -8    0.75    0.61
   7  -5   8    0.50    0.63
  -8   5   0    3.23    1.34
  -8  -5   0    4.33    1.33
   8  -5   0    2.62    1.02
   8   5   0    1.95    0.72
  -8   5   1   19.38    2.80
  -8   5  -1   20.28    2.71
  -8  -5  -1   24.70    2.79
   8  -5   1   19.53    2.29
   8   5  -1   20.91    2.04
   8   5   1   15.53    1.88
  -8   5   2    0.18    0.89
  -8   5  -2    0.77    0.89
  -8  -5  -2    0.14    0.88
   8  -5   2    0.46    0.64
   8   5  -2    0.08    0.46
   8   5   2    0.27    0.52
  -8   5  -3    0.27    0.81
  -8  -5  -3    0.55    0.80
  -8   5  -3    1.81    1.13
   8  -5   3    0.75    0.63
   8   5   3    0.42    0.44
   0   6   0 1090.36   56.17
   0   6   0 1080.33   57.58
   0   6   0 1122.37   56.16
   0  -6   0 1375.09   58.45
   0  -6   0 1387.40   58.33
   0  -6   0 1136.07   56.95
   0   6   0 1053.85   57.85
   0  -6   0 1197.83   56.77
   0   6   1    0.32    0.67
   0   6  -1    0.56    0.70
   0  -6  -1   -0.29    0.73
   0   6   1    0.21    0.82
   0   6  -1    0.79    1.11
   0  -6   1    0.69    0.88
   0  -6  -1    2.24    1.25
   0  -6   1    0.45    1.02
   0   6   1    1.36    0.61
   0   6  -1    1.06    0.57
   0  -6  -1    1.85    1.21
   0  -6   1    2.64    1.14
   0   6  -1    0.23    0.94
   0  -6  -1    2.30    1.12
   0  -6   1    0.60    1.09
   0   6   1    1.01    0.93
   0   6  -2   32.71    3.03
   0   6   2   26.06    3.48
   0   6  -2   30.80    3.60
   0   6   2   29.22    2.78
   0  -6  -2   41.05    4.32
   0  -6   2   39.92    4.12
   0  -6  -2   43.01    4.29
   0  -6  -2   34.96    3.57
   0  -6   2   36.85    3.80
   0  -6   2   31.76    3.28
   0   6  -2   30.88    3.85
   0  -6  -2   33.52    3.34
   0  -6   2   29.68    3.09
   0   6   2   29.45    3.43
   0  -6  -2   35.91    4.22
   0   6   3   -0.33    0.66
   0  -6  -3    0.16    0.66
   0   6   3    0.21    0.85
   0   6  -3    1.34    0.90
   0  -6  -3    0.17    0.73
   0  -6  -3    0.23    1.16
   0   6  -3    0.13    0.58
   0   6  -3   -0.23    0.85
   0  -6   3   -0.36    1.21
   0  -6   3   -0.20    1.02
   0  -6   3    0.14    0.66
   0   6   3    0.38    0.82
   0  -6  -3   -0.25    1.02
   0   6   4   21.29    2.88
   0   6  -4   29.57    2.87
   0   6  -4   28.07    3.32
   0   6   4   18.80    2.30
   0  -6  -4   23.60    3.53
   0  -6   4   33.32    3.67
   0  -6  -4   20.88    2.91
   0  -6   4   30.61    3.34
   0   6  -4   25.32    3.45
   0   6   4   25.11    3.19
   0  -6  -4   22.43    3.48
   0   6   5    0.19    0.71
   0   6   5    0.24    0.48
   0  -6  -5   -0.19    0.87
   0  -6  -5   -0.26    1.23
   0   6  -5    0.23    0.85
   0   6  -5    0.14    0.55
   0  -6   5    0.73    1.10
   0  -6   5    1.00    1.12
   0   6   5   -0.21    0.90
   0  -6  -5    0.27    1.13
   0   6   6   43.56    3.92
   0  -6  -6   45.70    5.28
   0  -6  -6   53.56    4.94
   0   6  -6   56.20    5.29
   0   6   6   52.67    5.04
   0  -6  -7   -0.21    1.09
   0   6  -7    1.57    1.09
   0   6   7    0.90    1.06
   0  -6  -8   95.89    8.81
   0   6   8  135.60    9.05
   0   6  -9    0.20    1.06
   0   6   9   -0.46    1.04
   0   6 -10   62.25    5.20
   0  -6 -10   43.88    5.49
   0   6 -11    0.54    0.98
   0  -6 -11    0.30    1.12
   0   6 -12    1.44    1.01
   0  -6 -12    3.86    1.70
   0  -6 -13   -0.53    1.28
   0  -6 -14    5.97    1.83
   0  -6  14    7.73    1.44
   0  -6 -15   -0.18    0.76
   0  -6  15    0.34    0.60
  -1   6   0   -0.11    0.51
   1   6   0    0.20    0.81
  -1   6   0    0.21    1.32
   1  -6   0   -0.16    0.85
  -1   6   0    0.45    0.60
   1   6   0    0.48    0.56
   1  -6   0   -0.21    1.15
  -1  -6   0   -0.18    1.02
  -1   6   0   -0.69    1.16
   1  -6   0   -0.65    1.22
  -1  -6   0    0.37    1.00
  -1  -6   0   -1.00    1.16
  -1  -6  -1    3.38    1.16
  -1  -6   1    3.05    1.11
  -1   6   1    3.75    0.96
  -1   6  -1    4.64    1.08
   1   6   1    3.70    1.41
   1   6  -1    5.18    1.56
  -1   6   1    3.18    1.35
  -1   6  -1    3.30    1.41
   1  -6  -1    3.85    1.36
   1  -6   1    6.15    1.52
  -1   6   1    3.34    0.92
   1   6   1    3.96    1.03
  -1   6  -1    5.48    1.16
   1  -6  -1    6.22    1.82
   1   6  -1    5.36    1.16
  -1  -6  -1    6.85    1.72
   1  -6   1    8.44    2.03
  -1  -6   1    5.81    1.61
   1  -6  -1    5.22    1.77
  -1  -6  -1    6.22    1.79
  -1   6  -1    3.01    1.41
   1  -6   1    4.90    1.70
  -1  -6   1    5.96    1.67
   1   6   1    3.49    1.26
  -1   6  -2   57.19    4.23
   1   6  -2   59.71    4.42
   1   6   2   53.23    5.07
   1   6  -2   55.26    5.03
  -1   6   2   44.82    4.85
  -1   6  -2   51.47    4.95
  -1   6   2   48.65    3.99
   1  -6  -2   61.02    5.69
  -1  -6  -2   51.54    5.04
   1  -6   2   77.67    5.91
  -1  -6   2   58.67    5.15
   1  -6  -2   58.64    5.57
  -1  -6  -2   61.55    5.29
  -1  -6  -2   49.57    4.61
   1  -6   2   76.91    5.66
   1  -6  -2   55.51    4.81
  -1  -6   2   65.57    5.11
  -1  -6  -2   61.19    4.79
   1  -6   2   53.99    4.66
  -1  -6   2   54.11    4.43
  -1   6  -2   51.51    5.24
   1   6   2   51.62    4.81
  -1   6   2   44.16    4.57
   1  -6  -2   63.69    6.01
  -1  -6  -2   59.57    5.44
   1   6   3    1.37    0.91
  -1   6   3    1.38    0.73
   1   6   3    1.30    1.02
   1   6  -3    1.35    0.97
  -1  -6  -3    1.93    1.05
  -1   6   3    1.10    1.00
  -1   6  -3    1.79    1.06
  -1  -6  -3    2.30    1.09
   1  -6  -3    1.97    1.10
  -1  -6   3    1.62    0.83
   1  -6   3    3.10    1.27
   1  -6  -3    2.02    1.45
  -1  -6  -3    3.18    1.46
  -1   6  -3    2.26    0.85
   1   6  -3    3.41    1.02
   1  -6   3    2.27    1.28
  -1   6  -3    1.87    1.18
  -1  -6   3    2.73    1.24
   1  -6   3    1.46    1.37
  -1  -6   3    1.70    1.23
   1   6   3    0.96    0.93
  -1   6   3    1.15    0.87
   1  -6  -3    2.97    1.66
  -1  -6  -3    2.27    1.31
   1   6   4  127.28    9.08
  -1   6  -4  154.74    8.84
   1   6  -4  164.75    9.15
   1   6  -4  157.71    9.74
  -1   6  -4  142.52    9.60
  -1   6   4  118.45    8.25
   1  -6  -4  128.97   10.18
  -1  -6  -4  140.80    9.90
   1  -6   4  177.37   10.31
  -1  -6   4  166.41    9.92
  -1  -6  -4  142.15    9.46
   1  -6  -4  140.38    9.39
   1  -6   4  174.98    9.96
  -1  -6   4  167.55    9.59
   1  -6   4  153.70    9.32
  -1   6  -4  137.12    9.93
   1   6   4  137.08    9.56
  -1   6   4  110.54    9.07
   1  -6  -4  126.49   10.29
  -1  -6  -4  124.35    9.70
   1   6   5   45.50    4.63
  -1   6   5   47.87    4.83
  -1   6  -5   59.94    4.54
   1   6  -5   71.27    4.99
  -1   6   5   48.28    4.12
   1  -6  -5   43.60    5.42
  -1  -6  -5   50.65    5.28
   1  -6   5   74.24    5.75
  -1  -6   5   76.26    5.64
  -1  -6  -5   57.61    5.17
   1  -6  -5   50.26    4.84
   1  -6   5   58.45    4.85
   1  -6   5   71.46    5.42
  -1  -6   5   68.59    5.17
  -1   6  -5   53.04    5.33
   1   6   5   62.13    5.37
  -1   6   5   47.73    4.99
  -1  -6  -5   47.13    5.27
   1  -6  -5   36.10    5.21
   1  -6  -6   89.22    8.50
  -1  -6  -6   94.74    8.13
  -1  -6  -6   96.30    7.71
   1  -6  -6  104.86    7.85
   1  -6   6  125.24    7.82
   1  -6   6  135.93    8.22
  -1  -6   6  124.55    7.95
  -1   6  -6  111.43    8.42
   1   6   6  117.72    8.37
  -1   6   6   91.91    7.81
   1  -6  -7   17.40    2.89
   1  -6   7   30.91    3.35
  -1  -6   7   25.96    3.13
   1  -6  -7   22.13    3.78
  -1  -6  -7   16.45    3.13
  -1   6  -7   25.79    3.46
   1   6   7   26.09    3.40
  -1   6   7   17.66    2.97
  -1  -6  -8   -0.28    1.10
   1  -6  -8    0.34    1.12
  -1   6  -8   -0.23    0.94
   1   6   8   -0.23    1.09
  -1   6   8   -0.70    1.10
  -1  -6  -9    8.13    2.30
   1  -6  -9    2.04    1.72
   1   6   9    9.13    2.12
  -1   6   9    3.27    1.48
  -1  -6 -10   23.46    3.65
   1   6  10   23.07    3.03
  -1   6  10   24.15    3.34
  -1  -6 -11   15.31    2.86
   1  -6 -11   11.51    2.88
   1   6  11   12.35    2.23
  -1  -6 -12   50.66    5.40
   1  -6 -12   51.99    5.81
   1   6  12   65.74    5.02
  -1  -6 -13    2.29    1.36
   1  -6 -13    4.19    1.87
   1  -6  13    5.46    1.32
  -1  -6  13    4.33    1.26
  -1  -6 -14    9.93    2.31
   1  -6 -14   12.65    2.78
   1  -6  14   20.68    2.08
  -1  -6  14   13.50    1.83
  -1  -6 -14   21.63    2.84
   1  -6 -15    0.37    0.92
  -2  -6   0   14.69    2.24
   2   6   0   15.13    2.59
  -2   6   0   13.07    1.81
  -2   6   0   15.98    2.74
   2  -6   0   17.92    2.84
   2  -6   0   15.62    2.46
   2   6   1  114.46    8.04
   2   6  -1  114.77    7.95
  -2  -6  -1  104.11    7.21
  -2  -6   1  104.45    7.11
  -2   6   1   84.82    7.53
  -2   6  -1   78.75    7.31
  -2   6   1   91.90    6.42
  -2   6  -1   95.07    6.55
   2  -6  -1  136.81    8.90
   2  -6   1  144.39    8.65
   2  -6  -1  117.80    7.70
   2  -6   1  107.26    7.46
  -2   6  -1   97.81    8.05
   2   6   1  114.79    7.71
   2   6   2   29.48    3.64
   2   6  -2   31.94    3.59
  -2   6   2   21.73    3.33
  -2   6  -2   27.57    3.53
  -2   6   2   22.72    2.49
  -2  -6  -2   30.45    3.29
  -2  -6   2   27.14    2.97
   2  -6  -2   35.55    4.25
   2  -6   2   30.83    3.62
   2  -6  -2   27.61    3.27
   2  -6   2   40.80    3.83
  -2   6  -2   24.03    3.59
   2   6   2   31.44    3.52
  -2   6   2   18.96    2.94
   2   6   3   11.31    2.07
  -2   6   3    9.16    1.55
   2   6   3   13.00    2.50
   2   6  -3   13.67    2.35
  -2  -6  -3   14.41    2.26
  -2   6   3    8.13    2.07
  -2   6  -3   11.27    2.25
  -2  -6   3   14.22    2.05
   2  -6   3   16.67    2.58
   2  -6  -3   13.31    2.27
   2  -6   3   13.92    2.33
   2  -6  -3   14.77    2.87
  -2   6  -3   16.53    2.88
   2   6   3   16.09    2.51
  -2   6   3    8.86    2.09
   2  -6  -3   10.47    1.94
   2   6   4   21.92    2.86
   2   6   4   26.92    3.47
   2   6  -4   31.04    3.47
  -2   6  -4   18.68    2.91
  -2   6   4   16.92    2.17
   2  -6  -4   17.23    2.72
   2  -6   4   28.03    3.25
   2  -6   4   24.97    3.11
   2  -6  -4   18.10    3.51
  -2   6  -4   26.25    3.63
   2   6   4   22.53    3.06
  -2   6   4   16.91    2.77
   2  -6  -5   17.45    2.70
   2  -6   5   24.30    3.00
   2  -6   5   21.25    2.83
   2  -6  -5   10.84    2.74
  -2   6  -5   18.29    3.11
   2   6   5   16.79    2.74
  -2   6   5   15.67    2.82
   2  -6   6   18.29    2.63
   2  -6   6   21.23    2.86
   2  -6  -6   12.36    2.40
   2  -6  -6   14.65    3.22
  -2   6  -6   18.34    3.07
   2   6   6   14.73    2.62
  -2   6   6   15.24    2.77
   2  -6  -7   40.91    5.75
   2  -6  -7   44.23    5.02
   2  -6   7   74.35    5.44
   2  -6   7   73.84    5.65
  -2   6  -7   70.68    6.11
   2   6  -7   89.52    6.65
   2   6   7   65.71    5.82
  -2   6   7   47.63    5.28
   2  -6  -8   54.53    6.89
   2  -6   8   98.39    6.48
   2  -6   8  105.39    6.95
  -2   6  -8   84.72    7.00
   2   6   8   91.71    6.98
   2   6   8   94.26    7.21
  -2   6   8   60.32    6.40
   2  -6  -9   36.69    5.23
   2  -6   9   42.96    3.93
   2  -6   9   48.82    4.38
   2   6   9   43.44    4.44
   2   6   9   44.74    4.61
  -2   6   9   33.00    4.18
   2  -6  10   32.08    3.16
   2   6  10   30.34    3.55
  -2   6  10   27.70    3.59
   2  -6 -11    4.76    2.05
   2  -6  11    5.34    1.34
   2   6  11    5.19    1.49
   2  -6 -12   -0.31    1.28
   2  -6  12    2.16    0.94
   2   6  12    2.08    1.01
   2  -6 -13   -0.27    1.05
  -2  -6 -13    0.42    0.91
   2   6  13    0.13    0.52
  -2  -6 -14    5.10    1.44
   3   6   0    0.69    1.04
  -3   6   0   -0.26    1.12
   3  -6   0    0.58    0.99
   3   6   0   -0.39    0.73
   3   6   1   50.82    4.98
   3   6  -1   49.50    4.80
  -3   6   1   32.08    4.40
  -3   6  -1   37.52    4.65
   3  -6  -1   46.37    4.48
   3  -6   1   49.22    4.52
  -3   6  -1   45.55    5.16
   3   6   1   47.80    4.51
   3   6   2    8.35    2.02
   3   6  -2    7.96    1.95
  -3   6   2    6.85    2.04
  -3   6  -2    7.13    2.03
   3  -6  -2    5.27    1.62
   3  -6   2    7.01    1.83
  -3   6  -2    7.90    2.26
   3   6   2    5.90    1.71
   3   6  -3  209.19   12.06
   3   6   3  199.57   12.21
  -3   6   3  139.90   11.50
  -3   6  -3  158.34   11.55
   3  -6  -3  168.19   11.23
   3  -6   3  204.80   11.74
  -3   6  -3  161.55   12.08
   3   6   3  208.29   11.91
  -3   6  -4   27.41    3.71
   3  -6   4   30.06    3.57
  -3   6  -4   26.10    3.97
   3   6   4   35.13    3.93
   3  -6   5   23.05    3.13
  -3   6  -5   17.41    3.29
   3   6  -5   30.90    3.86
   3   6   5   23.43    3.04
   3   6   5   24.57    3.33
   3  -6   6    1.18    1.16
  -3   6  -6    0.27    1.26
   3   6  -6   -0.25    0.93
   3   6   6    0.20    0.71
   3   6   6    0.23    0.98
  -3   6   6    1.00    1.17
   3  -6  -6    0.72    1.50
   3  -6   7   18.15    2.70
  -3   6  -7   18.25    3.09
   3   6  -7   22.26    3.30
   3   6   7   21.13    2.92
   3   6   7   18.60    2.87
  -3   6   7   13.08    2.75
   3  -6  -7   11.12    3.07
   3  -6   8    2.06    1.23
  -3   6  -8    1.20    1.32
   3   6  -8    4.03    1.59
   3   6   8    1.86    1.14
   3   6   8    4.67    1.61
  -3   6   8    1.47    1.07
   3  -6  -8    1.99    1.51
   3  -6   9    1.78    1.19
  -3   6  -9    3.49    1.46
   3   6   9    4.01    1.39
  -3   6   9    3.29    1.42
   3  -6  -9    1.90    1.78
   3  -6  10    0.65    0.94
   3   6  10    1.69    1.06
  -3   6  10    1.07    1.14
  -3  -6 -11   17.59    3.17
   3  -6  11   16.18    2.24
   3   6  11   12.77    2.16
   3  -6  12    9.65    1.64
  -3  -6 -12    8.04    1.91
   3   6  12   10.11    1.75
  -3  -6 -13   43.66    4.28
   3   6  13   47.62    3.72
  -4   6   0    1.43    1.30
   4  -6   0    2.95    1.38
   4   6   0    1.79    1.09
   4   6   0    0.79    0.86
  -4   6   1   51.40    5.75
  -4   6  -1   46.28    5.48
   4  -6   1   56.37    5.15
  -4   6  -1   47.79    5.71
   4   6  -1   69.58    5.82
   4   6   1   66.14    5.44
  -4   6   2    8.75    2.38
  -4   6  -2    8.88    2.33
   4  -6   2   10.10    2.12
  -4   6  -2   11.71    2.79
   4   6  -2   16.51    2.75
   4   6   2   13.62    2.36
  -4   6   3    4.01    1.68
  -4   6  -3    8.23    2.22
   4  -6   3    7.49    1.80
  -4   6  -3    8.26    2.42
   4   6  -3    7.79    2.04
   4   6   3    7.79    1.86
  -4   6  -4    4.57    1.64
  -4  -6  -4    4.97    2.09
   4  -6   4    4.60    1.59
  -4   6  -4    2.69    1.69
   4   6  -4    6.63    1.89
   4   6   4    3.21    1.39
  -4  -6  -5    1.46    1.76
   4  -6   5    0.56    1.00
  -4   6  -5    0.87    1.21
   4   6  -5    1.41    1.25
   4   6   5    1.94    1.12
   4  -6  -5    1.16    1.53
  -4  -6  -6    2.89    1.90
   4  -6   6    4.93    1.60
  -4   6  -6    3.84    1.80
   4   6  -6    6.65    1.85
   4   6   6    5.34    1.46
   4   6   6    2.58    1.28
   4  -6  -6    2.62    1.83
  -4  -6  -7   62.60    6.10
   4  -6   7   41.33    4.22
  -4   6  -7   43.79    4.96
   4   6  -7   70.92    5.60
   4   6   7   48.71    4.52
   4   6   7   54.49    4.98
   4  -6  -7   31.14    5.10
  -4  -6  -8   42.46    4.86
   4  -6   8   27.88    3.26
  -4   6  -8   29.69    3.80
   4   6  -8   39.49    3.97
   4   6   8   28.48    3.31
   4   6   8   34.32    3.74
  -4   6   8   21.62    3.49
   4  -6  -8   22.73    4.06
  -4  -6  -9  150.95    9.54
   4  -6   9  106.73    7.27
  -4   6  -9  101.37    7.72
   4   6  -9  125.85    7.89
   4   6   9  123.38    7.77
  -4   6   9   80.26    7.50
   4  -6  -9   82.10    8.41
  -4  -6 -10    3.78    1.69
   4  -6  10    2.04    1.00
   4   6  10    2.96    1.16
  -4   6  10    1.78    1.22
  -4  -6 -11    1.67    1.26
   4  -6  11    1.63    0.85
  -4  -6 -11    3.14    1.42
   4   6  11    2.99    1.02
  -4  -6 -12    6.62    1.66
   4  -6  12    3.89    0.99
  -4  -6 -12    5.57    1.46
   4   6  12    7.16    1.34
  -5   6   0    1.17    1.33
   5  -6   0   -1.39    1.05
   5   6   0    0.54    0.82
  -5   6   1    1.19    1.35
  -5   6  -1    1.13    1.42
  -5   6  -1    0.31    1.35
   5  -6  -1    0.93    1.27
   5  -6   1    0.22    1.16
   5   6   1    0.19    0.81
  -5   6   2   25.05    4.07
  -5   6  -2   25.32    3.99
  -5   6  -2   29.69    4.40
   5  -6  -2   29.10    3.91
   5  -6   2   33.00    3.87
   5   6   2   35.49    3.72
  -5   6  -3   22.41    3.49
  -5   6   3   16.91    3.28
  -5  -6  -3   32.22    4.19
  -5   6  -3   23.62    3.89
   5   6  -3   27.85    3.37
   5  -6  -3   20.77    3.26
   5  -6   3   23.37    3.22
   5   6   3   26.89    3.22
  -5   6  -4   40.10    4.56
   5  -6   4   40.23    3.99
  -5   6  -4   39.84    5.07
   5   6  -4   52.58    4.78
   5  -6   4   40.66    4.31
   5   6   4   50.15    4.55
   5  -6  -4   37.73    5.39
  -5  -6  -5   85.92    6.93
   5  -6   5   58.90    5.03
  -5   6  -5   59.92    6.20
   5   6  -5   78.96    6.02
   5  -6   5   64.86    5.46
   5   6   5   76.20    5.85
   5  -6  -5   52.62    6.49
  -5  -6  -6    5.22    2.01
   5  -6   6    3.83    1.26
  -5   6  -6    2.77    1.53
   5   6  -6    4.95    1.49
   5   6   6    5.89    1.66
   5  -6  -6    4.05    2.05
  -5  -6  -7   19.40    3.16
   5  -6   7   14.47    2.13
  -5   6  -7   14.00    2.67
   5   6  -7   17.50    2.52
   5   6   7   22.39    2.79
   5  -6  -7   12.20    2.93
  -5  -6  -8    1.55    1.44
   5  -6   8    2.01    0.95
  -5   6  -8    2.35    1.28
   5   6  -8    1.91    1.06
   5   6   8    2.67    1.08
   5   6   8    1.73    1.01
  -5   6   8    0.44    1.00
   5  -6  -8    1.51    1.47
  -5  -6  -9   10.84    2.20
   5  -6   9    8.28    1.47
  -5   6  -9    7.97    1.73
   5   6  -9   11.98    1.81
   5   6   9   11.05    1.71
  -5   6   9    7.53    1.81
  -5  -6 -10    1.06    1.09
   5  -6  10    0.77    0.67
   5   6 -10    0.79    0.72
   5   6  10    1.33    0.75
  -5   6  10    0.65    0.88
  -5  -6 -11   25.51    2.86
   5  -6  11   20.38    2.02
   5   6  11   25.92    2.33
  -6   6   0   54.75    6.00
   6  -6   0   66.98    5.81
  -6   6  -1   18.60    3.20
  -6   6   1   17.23    3.27
   6  -6   1   20.61    2.95
   6  -6  -1   15.40    2.72
   6   6   1   22.88    2.67
   6   6  -1   23.09    2.74
   6   6   1   22.82    2.77
   6   6  -2    6.71    1.47
   6   6   2    6.40    1.50
  -6   6   2    4.48    1.86
  -6   6  -2    6.95    2.06
  -6  -6  -2    8.92    2.15
  -6   6  -2    4.76    1.78
   6  -6  -2    5.30    1.76
   6  -6   2    4.72    1.56
   6   6   2    6.51    1.55
   6  -6  -2    4.39    1.78
   6   6  -3   -0.84    0.74
   6   6   3    0.15    0.75
  -6   6   3   -0.25    1.31
  -6   6  -3   -0.21    0.99
  -6  -6  -3    1.07    1.29
  -6   6  -3    0.26    1.16
   6   6  -3    0.46    0.70
   6  -6   3   -0.52    0.99
   6   6   3    0.76    0.81
   6  -6  -3   -0.27    1.24
   6   6   4    0.29    0.68
  -6   6  -4    0.19    0.84
  -6  -6  -4   -0.21    1.13
  -6   6  -4   -0.24    1.09
   6   6  -4    0.45    0.71
   6  -6   4   -0.16    0.79
   6   6   4    0.15    0.75
   6  -6  -4   -0.27    1.22
  -6  -6  -5    7.72    1.99
  -6   6  -5    6.18    1.91
   6   6  -5    7.80    1.57
   6  -6   5    6.50    1.51
   6   6   5    7.33    1.54
   6  -6  -5    5.76    2.03
  -6  -6  -6   11.56    2.21
  -6   6  -6    8.84    2.00
   6   6  -6    7.98    1.54
   6  -6   6    8.59    1.60
   6   6   6    8.88    1.59
   6  -6  -6    6.51    2.03
  -6  -6  -7    0.17    0.94
  -6   6  -7    0.85    0.95
   6   6  -7    0.24    0.60
   6  -6   7    1.01    0.77
  -6   6   7    0.76    0.95
   6  -6  -7    1.64    1.38
  -6  -6  -8   14.79    2.26
  -6   6  -8   13.22    2.00
   6   6  -8   16.88    1.92
   6  -6   8    9.71    1.51
  -6   6   8   10.79    2.06
  -6  -6  -9    2.01    1.05
   6   6  -9    2.56    0.74
   7   6   0    0.42    0.57
  -7   6   0   -0.55    0.92
  -7  -6   0    0.62    0.96
   7  -6   0    0.28    0.73
   7   6  -1    3.71    0.97
   7   6   1    3.97    1.01
  -7   6   1    4.51    1.50
  -7   6  -1    4.00    1.36
   7  -6  -1    3.35    1.19
   7  -6   1    3.47    1.12
  -7   6   2    5.54    1.69
  -7   6  -2    5.73    1.53
  -7  -6  -2    8.05    1.68
   7  -6   2    4.91    1.29
   7   6  -2    7.56    1.22
   7   6   2    7.57    1.28
  -7   6  -3    3.24    1.16
  -7  -6  -3    4.27    1.38
  -7   6  -3    3.57    1.27
   7  -6   3    1.41    0.86
   7   6  -3    3.63    0.84
   7   6   3    4.36    0.99
  -7  -6  -4   11.60    1.84
  -7   6  -4   10.08    1.90
   7  -6   4    6.85    1.35
  -7  -6  -5   -0.13    0.78
  -7   6  -5   -0.14    0.75
   7  -6   5    0.19    0.55
  -7   6   5   -0.14    0.78
   0   7   0   -0.79    1.12
   0  -7   0    1.53    1.00
   0  -7   0    0.22    1.03
   0   7   1   12.53    2.29
   0   7  -1   11.50    2.19
   0  -7   1   20.46    2.86
   0  -7  -1   13.19    2.19
   0  -7   1   13.10    2.17
   0  -7  -1   15.14    2.70
   0   7   2    1.02    1.06
   0   7  -2    0.19    0.87
   0  -7  -2    0.54    0.91
   0  -7  -2    0.48    1.39
   0  -7   2    0.41    1.23
   0   7   2    0.17    0.76
   0   7   3   39.54    4.21
   0   7  -3   38.43    4.03
   0  -7  -3   49.16    5.16
   0  -7  -3   42.14    4.18
   0  -7   3   44.82    4.39
   0   7   3   37.11    3.88
   0   7   4    0.41    0.88
   0   7  -4    0.18    0.75
   0  -7  -4   -0.19    0.94
   0  -7  -4    0.27    1.38
   0  -7   4   -0.39    1.14
   0   7   4   -0.37    0.84
   0  -7  -5    0.60    1.09
   0  -7  -5    0.83    1.30
   0  -7   5    1.52    1.31
   0   7   5   -0.19    0.76
   0  -7  -6    0.61    1.05
   0  -7  -6    0.28    1.23
   0  -7   6    0.92    1.08
   0   7   6    0.97    0.94
   0  -7  -7   82.51    7.49
   0   7   7   71.20    6.22
   0  -7  -8    0.85    1.29
   0  -7   8    1.19    1.07
   0   7   8    0.38    0.85
   0  -7  -9   31.11    4.31
   0  -7   9   39.13    3.70
   0   7   9   30.08    3.46
   0  -7 -10    1.03    1.30
   0  -7  10   -0.15    0.88
   0   7  10    0.16    0.64
   0  -7  11   14.02    2.00
   0  -7 -11    9.24    2.22
   0   7  11   10.91    1.72
   0  -7 -12    0.21    0.96
   0  -7  12   -0.33    0.76
   0   7  12   -0.11    0.50
   0  -7 -13    5.10    1.58
   0  -7  13    8.25    1.32
   1   7   0   -0.20    0.78
  -1   7   0   -0.21    0.98
   1  -7   0   -0.36    0.98
   1  -7   0   -1.15    1.41
  -1  -7   0   -0.20    1.16
   1   7   1   22.46    3.07
   1   7  -1   24.51    3.13
  -1   7   1   22.35    3.08
  -1   7  -1   24.07    3.19
   1  -7  -1   31.77    3.95
  -1  -7  -1   26.57    3.38
   1  -7   1   22.18    3.31
  -1  -7   1   25.72    3.20
   1  -7  -1   22.51    3.02
   1  -7   1   22.79    2.93
  -1   7  -1   20.00    3.11
   1   7   2   85.31    6.77
   1   7  -2   91.85    6.74
  -1   7   2   69.50    6.48
  -1   7  -2   81.51    6.60
   1  -7  -2  110.33    8.07
  -1  -7  -2   98.43    7.30
  -1  -7  -2   90.64    6.61
   1  -7   2  111.32    7.52
  -1  -7   2  100.52    6.98
   1  -7  -2   87.51    6.62
   1  -7   2   88.33    6.54
  -1   7  -2   80.28    6.91
   1   7   2   83.74    6.41
  -1   7   2   72.14    6.25
   1   7   3   40.25    4.24
   1   7  -3   45.99    4.25
  -1   7   3   34.03    4.03
  -1   7  -3   36.20    3.99
   1  -7  -3   53.11    5.37
  -1  -7  -3   42.24    4.61
  -1  -7  -3   36.60    3.97
   1  -7  -3   41.30    4.22
   1  -7   3   49.39    4.62
  -1  -7   3   52.60    4.50
   1  -7   3   46.09    4.14
  -1   7  -3   40.95    4.44
   1   7   3   36.94    3.88
  -1   7   3   31.53    3.73
   1   7   4    7.33    1.82
   1   7  -4    7.15    1.78
  -1   7  -4    6.47    1.59
  -1  -7  -4    7.29    1.90
   1  -7  -4    7.28    1.80
   1  -7   4    5.89    1.57
   1  -7  -4    8.26    2.50
  -1  -7  -4    5.05    1.92
   1  -7   4   11.95    2.31
  -1  -7   4    7.69    1.91
  -1   7  -4   10.83    2.22
   1   7   4    4.93    1.54
  -1   7   4    6.29    1.67
   1  -7  -5   79.74    7.03
  -1  -7  -5   74.08    6.37
   1  -7  -5   65.32    5.66
   1  -7   5   74.67    5.76
  -1  -7   5   69.54    5.51
   1  -7   5   65.41    5.27
  -1   7  -5   64.93    5.81
   1   7   5   66.05    5.53
  -1   7   5   49.62    5.13
   1  -7  -6    3.28    1.40
   1  -7  -6    2.74    1.68
  -1  -7  -6    4.07    1.70
  -1   7  -6    3.62    1.52
   1  -7   6    4.71    1.58
  -1  -7   6    3.85    1.47
   1   7   6    2.64    1.22
  -1   7   6    2.37    1.25
  -1  -7  -7    7.92    2.21
   1  -7  -7    8.62    2.48
  -1   7  -7   10.92    2.13
   1  -7   7    9.92    1.98
  -1  -7   7    8.93    1.87
   1   7   7    6.41    1.67
  -1   7   7    8.87    1.98
  -1  -7  -8   -0.26    1.29
   1  -7  -8    0.31    1.45
   1  -7   8    0.48    0.97
  -1  -7   8    0.16    0.97
   1   7   8   -0.18    0.79
  -1   7   8   -0.19    0.76
  -1  -7  -9    3.42    1.57
   1  -7  -9    3.25    1.82
   1  -7   9    3.86    1.29
  -1  -7   9    2.43    1.18
   1   7   9    3.07    1.24
   1   7   9    1.72    1.07
  -1   7   9    1.98    1.09
  -1  -7 -10    3.16    1.50
   1  -7 -10    1.64    1.29
   1  -7  10    2.27    1.04
  -1  -7  10    2.23    1.07
   1   7  10    3.56    1.11
   1   7  10    2.33    1.06
  -1   7  10    2.43    1.02
  -1  -7 -11   17.85    2.77
   1  -7  11   19.35    2.21
  -1  -7  11   15.11    2.08
   1  -7 -11   17.77    2.97
   1   7  11   17.91    2.22
  -1  -7 -12    0.72    1.02
   1  -7 -12    0.44    1.04
   1  -7  12    3.08    0.93
  -1  -7  12    1.55    0.84
   1   7  12    2.02    0.78
   2   7   0   47.27    4.48
  -2   7   0   37.42    4.31
   2  -7   0   46.98    4.76
   2  -7   0   36.61    3.99
   2   7   1   72.05    5.98
   2   7  -1   72.34    5.89
  -2   7   1   53.91    5.61
  -2   7  -1   59.35    5.73
   2  -7  -1   84.47    6.82
   2  -7   1   84.87    6.50
   2  -7  -1   71.75    5.84
   2  -7   1   81.07    6.03
  -2   7  -1   61.30    6.00
   2   7   1   78.51    5.75
   2   7   2   16.15    2.65
   2   7  -2   17.62    2.62
  -2   7   2   10.95    2.32
  -2   7  -2   15.12    2.56
   2  -7   2   19.25    2.97
   2  -7  -2   15.57    2.51
   2  -7   2   15.49    2.46
   2  -7  -2   18.93    3.31
  -2   7  -2   13.25    2.59
   2   7   2   16.18    2.41
  -2   7   2   10.52    2.14
   2   7   3    2.29    1.20
   2   7  -3    1.86    1.05
  -2   7   3    1.75    1.17
  -2   7  -3    1.40    1.04
   2  -7  -3    1.96    1.24
   2  -7   3    2.33    1.23
   2  -7  -3    1.11    1.49
   2  -7   3    0.77    1.17
  -2   7  -3    0.48    1.00
   2   7   3    1.76    1.02
  -2   7   3    1.17    0.95
   2   7   4    0.82    1.04
   2   7  -4   -0.90    0.82
  -2   7  -4    0.38    0.90
   2  -7  -4   -0.20    0.94
   2  -7   4    0.18    0.95
   2  -7  -4    0.29    1.16
   2  -7   4   -0.73    1.12
  -2   7  -4   -0.71    0.98
   2   7   4    0.54    0.85
  -2   7   4   -0.20    0.88
   2  -7  -5    8.92    2.03
   2  -7   5    7.24    1.78
   2  -7  -5   11.83    2.80
   2  -7   5    8.12    1.85
  -2   7  -5    9.15    2.15
   2   7  -5   11.85    2.20
   2   7   5    6.80    1.58
   2   7   5    7.86    1.78
  -2   7   5    7.30    1.86
   2  -7  -6    2.45    1.27
   2  -7  -6    4.64    1.91
   2  -7   6    3.22    1.25
   2  -7   6    4.02    1.37
  -2   7  -6    1.96    1.24
   2   7  -6    4.70    1.49
   2   7   6    4.40    1.32
   2   7   6    4.03    1.29
  -2   7   6    5.29    1.61
   2  -7  -7    4.32    1.96
   2  -7   7    6.34    1.58
   2  -7   7    7.66    1.69
  -2   7  -7    4.90    1.59
   2   7  -7    8.00    1.75
   2   7   7    6.55    1.55
   2   7   7    5.79    1.53
  -2   7   7    4.01    1.47
   2  -7  -8   41.97    5.25
   2  -7   8   46.47    3.92
   2  -7   8   45.66    4.03
  -2   7  -8   46.62    4.41
   2   7   8   44.08    4.05
   2   7   8   48.47    4.33
  -2   7   8   35.99    4.08
   2  -7  -9    9.58    2.41
   2  -7   9    8.18    1.52
   2   7   9    8.66    1.69
   2   7   9    9.21    1.78
  -2   7   9    7.27    1.71
   2  -7  10   10.18    1.54
   2  -7 -10   12.13    2.57
   2   7  10    8.04    1.55
  -2   7  10    7.22    1.60
   2  -7 -11    1.92    1.40
   2   7  11    7.41    1.37
   2   7  12   -0.19    0.56
  -3   7   0   -0.70    1.21
   3  -7   0    0.19    0.84
  -3   7   1    2.12    1.33
  -3   7  -1    2.28    1.32
   3  -7  -1    1.88    1.24
   3  -7   1    2.42    1.20
  -3   7  -1    3.48    1.50
   3   7   1    4.60    1.33
  -3   7   2    6.81    1.87
  -3   7  -2    9.02    2.15
   3  -7  -2    8.78    1.89
   3  -7   2   11.71    2.20
  -3   7  -2   10.27    2.33
   3   7  -2   10.81    2.13
   3   7   2    8.77    1.80
  -3   7   3    0.91    1.07
  -3   7  -3    2.28    1.19
   3  -7  -3    0.96    1.06
   3  -7   3    1.25    1.13
  -3   7  -3    0.75    1.17
   3   7  -3    2.20    1.26
   3   7   3    2.58    1.21
  -3   7   3    0.20    0.91
  -3   7  -4   43.97    4.48
   3  -7  -4   49.51    4.66
   3  -7   4   52.48    4.62
  -3   7  -4   45.77    4.96
   3   7  -4   59.60    5.04
   3   7   4   54.84    4.60
  -3   7   4   36.61    4.31
   3  -7   5    2.08    1.22
  -3   7  -5    2.55    1.43
   3   7  -5    3.48    1.33
   3   7   5    2.09    1.14
  -3   7   5    0.62    0.95
   3  -7  -5    2.16    1.73
   3  -7   6   66.39    5.28
  -3   7  -6   61.36    5.66
   3   7  -6   76.21    5.74
   3   7   6   67.71    5.08
   3   7   6   70.19    5.44
   3  -7  -6   71.21    6.73
   3  -7   7    9.04    1.86
  -3   7  -7    7.77    1.91
   3   7  -7    7.59    1.76
   3   7   7    7.33    1.54
   3   7   7    8.85    1.77
  -3   7   7    8.40    1.95
   3  -7   8    2.44    1.09
  -3   7  -8    1.94    1.11
   3   7  -8    3.59    1.21
   3   7   8    3.76    1.15
   3   7   8    2.04    0.99
  -3   7   8    0.74    0.85
   3  -7   9    3.07    1.11
  -3   7  -9    0.90    0.81
   3   7   9    2.85    0.98
   3   7   9    3.68    1.13
  -3   7   9    1.35    0.91
   3  -7  10   52.19    3.99
   3   7  10   56.89    4.13
  -3   7  10   47.13    4.23
  -3  -7 -11    5.09    1.36
   3   7  11    3.62    0.95
  -4   7   0   36.94    4.42
   4  -7   0   40.11    4.03
   4   7   0   47.31    4.24
  -4   7   1    2.36    1.40
  -4   7  -1    3.41    1.44
   4  -7  -1    5.35    1.47
   4  -7   1    3.36    1.35
   4   7  -1    4.99    1.48
   4   7   1    3.45    1.13
  -4   7   2   33.90    4.31
  -4   7  -2   42.61    4.55
   4  -7   2   43.94    4.16
  -4   7  -2   44.33    4.85
   4   7  -2   53.81    4.59
   4   7   2   50.65    4.18
  -4   7   3    3.17    1.41
  -4   7  -3    3.23    1.31
   4  -7   3    3.23    1.30
  -4   7  -3    5.09    1.73
   4   7  -3    6.20    1.55
   4   7   3    6.09    1.46
  -4   7   3    3.71    1.38
  -4   7  -4    1.29    0.99
   4  -7   4    3.25    1.26
  -4   7  -4    2.57    1.41
   4   7  -4    2.43    1.18
   4   7   4    1.25    0.91
  -4   7   4    1.60    1.21
   4  -7  -4    3.41    1.91
   4  -7   5    1.04    0.92
  -4   7  -5    0.66    1.03
   4   7  -5    0.33    0.73
   4   7   5    0.77    0.82
  -4   7   5    0.80    0.94
   4  -7  -5    0.59    1.40
   4  -7   6   24.90    2.79
  -4   7  -6   21.28    3.07
   4   7  -6   28.61    3.06
   4   7   6   28.40    2.96
  -4   7   6   19.65    2.90
   4  -7  -6   22.08    3.64
   4  -7   7    1.02    0.89
  -4   7  -7    0.71    0.90
   4   7  -7    1.83    0.89
   4   7   7    1.27    0.89
  -4   7   7    1.48    1.04
   4  -7  -7   -0.78    1.30
   4  -7   8   14.47    1.96
  -4   7  -8   15.71    2.28
   4   7  -8   19.53    2.19
   4   7   8   13.46    1.78
   4   7   8   16.10    2.07
  -4   7   8   10.33    2.03
   4  -7  -8   15.33    2.83
   4  -7   9    0.10    0.62
  -4   7  -9    0.37    0.68
   4   7  -9   -0.10    0.51
   4   7   9    0.58    0.61
  -4   7   9    0.59    0.76
   4  -7  10    9.01    1.35
   4   7  10   12.81    1.49
  -4   7  10    9.21    1.57
  -5   7   0   -0.42    1.03
  -5   7   1    1.08    1.21
  -5   7  -1    2.25    1.26
   5   7   1    1.46    0.72
  -5   7  -2   16.49    2.54
  -5   7   2   15.48    2.63
  -5   7  -2   12.19    2.50
   5   7  -2   18.17    2.30
   5   7   2   17.13    2.12
  -5   7   3    1.39    1.18
  -5   7  -3    0.35    0.87
  -5   7  -3    1.88    1.26
   5   7  -3    0.41    0.70
   5   7   3    1.76    0.82
   5  -7  -3    0.52    1.23
  -5   7  -4    8.99    1.75
   5  -7   4    9.08    1.50
  -5   7  -4    9.30    2.05
   5   7  -4   11.45    1.74
   5   7   4   11.59    1.75
  -5   7   4    5.15    1.49
   5  -7  -4    9.65    2.34
   5  -7   5    5.62    1.18
  -5   7  -5    4.36    1.52
   5   7  -5    5.54    1.25
   5   7   5    5.19    1.22
  -5   7   5    3.92    1.32
   5  -7  -5    4.60    1.79
   5  -7   6    1.49    0.80
  -5   7  -6    1.94    1.06
   5   7  -6    1.27    0.73
   5   7   6    1.82    0.79
  -5   7   6    2.44    1.12
   5  -7  -6    2.50    1.46
   5  -7   7    9.29    1.36
  -5   7  -7    7.31    1.52
   5   7  -7    9.61    1.47
   5   7   7    9.45    1.45
  -5   7   7    9.17    1.75
   5  -7  -7   12.09    2.38
   5  -7   8    0.08    0.46
  -5   7  -8    0.11    0.59
   5   7  -8    0.34    0.50
  -5   7   8   -0.13    0.66
   6   7   0    0.76    0.68
  -6   7   0   -0.16    0.79
   6  -7   0    1.00    0.94
  -6   7   1    8.27    1.73
  -6   7  -1   10.31    1.82
  -6  -7  -1   10.24    1.79
   6  -7  -1   13.37    2.19
   6  -7   1   10.20    1.93
   6   7  -1   10.09    1.42
   6   7   1   10.63    1.49
   6   7  -2    2.83    0.80
   6   7   2    3.73    0.90
  -6   7   2    2.32    1.11
  -6   7  -2    4.11    1.20
  -6  -7  -2    3.59    1.24
   6  -7  -2    3.62    1.38
   6   7  -3    1.39    0.57
   6   7   3    0.35    0.47
  -6   7  -3   -0.24    0.68
  -6  -7  -3    0.51    0.83
  -6   7  -3    0.29    0.75
   6  -7  -3    1.53    1.11
  -6   7  -4    0.68    0.82
   6   7  -4    0.83    0.52
   6  -7  -4    1.31    1.03
   0   8   0  158.98   10.37
   0  -8   0  162.94   10.29
   0   8   1    0.66    0.91
   0   8  -1    2.09    1.11
   0  -8  -1    0.16    0.90
   0  -8  -1    1.69    1.19
   0  -8   1    1.74    1.24
   0   8   2    2.98    1.19
   0   8  -2    3.58    1.18
   0  -8  -2    4.50    1.35
   0  -8  -2    2.84    1.66
   0  -8   2    2.82    1.34
   0   8   3    0.16    0.74
   0   8  -3    0.45    0.75
   0  -8  -3    0.49    0.87
   0  -8  -3   -0.45    1.29
   0  -8   3   -0.36    1.05
   0   8   3   -0.28    0.73
   0   8  -4    2.37    0.95
   0  -8  -4    1.32    1.06
   0  -8  -4    2.29    1.41
   0  -8   4    0.34    0.91
   0   8   4    1.15    0.81
   0  -8  -5    0.23    1.12
   0  -8   5   -0.64    0.89
   0   8   5    0.43    0.74
   0  -8  -6    8.11    2.09
   0  -8   6    9.44    1.81
   0   8   6    4.87    1.33
   0  -8  -7    1.08    1.12
   0  -8   7    0.56    0.87
   0   8   7   -0.13    0.63
   0  -8  -8   24.23    3.15
   0  -8   8   25.12    2.52
   0   8   8   14.23    1.91
   0   8   8   15.00    2.05
   0  -8  -9   -0.18    0.96
   0  -8   9   -0.55    0.73
   0   8   9   -0.40    0.57
   0   8   9    0.11    0.55
   0  -8 -10    6.87    1.63
   0  -8  10    8.99    1.39
   0   8  10    8.04    1.23
   0   8  10    9.30    1.35
   1   8   0    0.16    0.96
  -1   8   0   -0.17    1.01
   1  -8   0   -0.32    0.83
   1  -8   0   -0.21    1.06
  -1  -8   0    0.18    0.99
   1   8   1    0.16    0.76
   1   8  -1    0.63    0.74
  -1   8   1    0.34    0.77
  -1   8  -1    0.98    0.90
   1  -8  -1    1.47    1.03
   1  -8   1    2.31    1.11
   1  -8  -1    1.51    1.33
  -1  -8  -1    0.19    1.05
   1  -8   1    0.20    1.09
  -1  -8   1    0.18    1.07
   1   8   2   11.00    1.92
   1   8  -2    7.72    1.64
  -1   8   2    7.23    1.63
  -1   8  -2    7.29    1.63
   1  -8  -2    9.90    1.91
   1  -8   2   11.16    1.94
   1  -8  -2   10.79    2.44
  -1  -8  -2   10.49    2.21
   1  -8   2   13.83    2.30
  -1  -8   2    9.69    1.98
   1   8   3    0.16    0.66
   1   8  -3   -0.14    0.71
  -1   8   3   -0.16    0.77
  -1   8  -3    0.30    0.66
   1  -8  -3   -0.17    0.92
   1  -8   3   -0.14    0.94
   1  -8  -3    0.46    1.05
  -1  -8  -3    0.61    0.99
   1  -8   3    1.05    1.12
  -1  -8   3    0.49    0.97
   1   8   3    0.68    0.80
  -1   8   3    0.29    0.65
   1   8  -4   17.96    2.30
  -1   8  -4   16.50    2.24
   1  -8  -4   23.71    3.35
  -1  -8  -4   20.89    2.95
   1  -8   4   19.26    2.65
  -1  -8   4   22.69    2.72
   1  -8  -4   18.96    2.63
   1  -8   4   16.13    2.29
   1   8   4   16.28    2.21
  -1   8   4   19.07    2.43
   1  -8  -5    9.66    1.95
  -1  -8  -5   10.81    2.21
   1  -8  -5    9.04    2.31
   1  -8   5   12.96    2.06
  -1  -8   5   12.74    2.00
   1   8  -5   11.80    1.86
  -1   8   5   10.55    1.87
   1   8   5    7.48    1.59
  -1  -8  -6   19.91    2.92
   1  -8  -6   23.15    3.36
   1  -8   6   22.24    2.60
  -1  -8   6   19.76    2.49
   1   8   6   16.79    2.11
   1   8   6   20.72    2.43
  -1   8   6   16.92    2.34
  -1  -8  -7    4.35    1.59
   1  -8  -7    4.47    1.70
   1  -8   7    5.04    1.31
  -1  -8   7    4.81    1.29
   1   8   7    3.81    1.02
   1   8   7    4.18    1.12
  -1   8   7    4.47    1.26
  -1  -8  -8   -0.17    0.88
   1  -8  -8    0.21    1.10
   1  -8   8   -0.46    0.84
  -1  -8   8   -0.12    0.69
   1   8   8   -0.11    0.53
   1   8   8    0.12    0.55
  -1   8   8   -0.25    0.63
  -1  -8  -9    1.85    1.03
   1  -8  -9    2.93    1.32
   1  -8   9    2.28    0.88
  -1  -8   9    3.00    0.97
   1   8   9    1.71    0.72
   1   8   9    1.66    0.74
  -1   8   9    2.10    0.82
   1   8  10    4.86    0.95
   2   8   0    6.14    1.47
  -2   8   0    3.43    1.25
   2  -8   0    3.31    1.22
   2  -8   0    4.02    1.64
   2   8   1   14.00    2.15
   2   8  -1   14.55    2.15
  -2   8   1   14.33    2.25
  -2   8  -1   15.43    2.31
   2  -8   1   16.30    2.60
   2  -8  -1   16.43    2.35
   2  -8   1   15.44    2.31
   2  -8  -1   17.42    2.81
   2   8   2    2.64    1.06
   2   8  -2    3.61    1.11
  -2   8   2    2.03    1.00
  -2   8  -2    3.18    1.12
   2  -8  -2    2.12    1.09
   2  -8   2    2.11    1.05
   2  -8  -2    4.67    1.63
   2  -8   2    3.06    1.32
  -2   8   3    1.63    0.90
  -2   8  -3    1.50    0.93
   2  -8  -3    0.66    0.85
   2  -8   3    1.47    0.96
   2  -8  -3    1.76    1.24
   2  -8   3    2.35    1.13
   2   8  -3    1.81    0.97
   2   8   3    2.42    0.97
  -2   8  -4    2.90    1.08
   2  -8  -4    5.22    1.43
   2  -8   4    5.24    1.38
   2  -8  -4    4.91    1.72
   2  -8   4    6.72    1.58
   2   8  -4    5.22    1.37
   2   8   4    4.21    1.13
  -2   8   4    4.09    1.18
   2  -8  -5    2.08    1.10
   2  -8  -5    3.11    1.37
   2  -8   5    1.71    0.96
   2  -8   5    1.97    0.95
   2   8  -5    0.82    0.75
   2   8   5    1.39    0.76
  -2   8   5    1.75    0.94
   2  -8  -6    3.01    1.43
   2  -8   6    1.96    0.94
   2  -8   6    3.22    1.02
   2   8  -6    2.09    0.94
   2   8   6    2.32    0.92
  -2   8   6    0.85    0.78
   2  -8  -7    5.43    1.73
   2  -8   7    4.95    1.18
   2   8   7    6.59    1.18
   2   8   7    6.09    1.24
  -2   8   7    4.51    1.20
   2   8   8   17.23    1.91
   2   8   8   22.28    2.22
  -2   8   8   20.04    2.32
   2   8   9    7.07    1.11
   2   8   9    6.50    1.14
  -2   8   9    6.19    1.19
  -3   8   0    0.50    0.88
   3  -8   0    0.44    0.93
   3   8   0    0.14    0.61
  -3   8   1    3.16    1.22
  -3   8  -1    4.34    1.37
   3  -8  -1    4.87    1.32
   3  -8   1    5.60    1.39
   3   8  -1    6.28    1.36
   3   8   1    4.50    1.19
  -3   8   2   -0.16    0.77
  -3   8  -2    0.61    0.86
   3  -8  -2    1.63    0.95
   3  -8   2    0.69    0.80
  -3   8  -2    2.45    1.14
   3   8  -2    0.81    0.78
   3   8   2    1.44    0.75
  -3   8   3   21.89    2.79
  -3   8  -3   21.83    2.66
   3  -8  -3   27.26    2.98
   3  -8   3   30.88    2.99
  -3   8  -3   24.92    3.03
   3   8  -3   28.28    2.87
   3   8   3   27.86    2.65
  -3   8  -4    3.27    1.11
   3  -8  -4    6.21    1.48
   3  -8   4    4.91    1.36
  -3   8  -4    4.11    1.36
   3   8  -4    4.44    1.20
   3   8   4    5.15    1.12
  -3   8   4    4.39    1.24
   3  -8   5    2.87    1.07
  -3   8  -5    1.53    0.93
   3   8  -5    3.19    0.99
   3   8   5    3.94    1.00
  -3   8   5    2.46    0.96
   3  -8   6    0.11    0.70
  -3   8  -6    0.14    0.65
   3   8  -6    0.11    0.53
   3   8   6   -0.31    0.51
  -3   8   6    0.52    0.66
   3  -8   7    1.56    0.81
   3   8  -7    1.54    0.66
   3   8   7    1.64    0.71
  -3   8   7    1.82    0.84
   3  -8   8    0.08    0.52
   3   8   8    0.08    0.41
  -3   8   8   -0.11    0.49
  -4   8   0    0.59    0.97
   4  -8   0   -0.12    0.65
  -4   8   1    8.21    1.68
  -4   8  -1    7.44    1.57
   4  -8   1    8.76    1.52
   4   8  -1   10.79    1.55
  -4   8   2    0.57    0.77
  -4   8  -2    0.13    0.69
   4  -8   2    0.89    0.67
   4   8  -2    1.18    0.66
   4  -8  -2    1.57    1.18
  -4   8   3    1.48    0.83
  -4   8  -3    1.91    0.78
   4  -8   3    0.84    0.68
  -4   8  -3    1.02    0.86
   4   8  -3    2.40    0.83
   4   8   3    0.72    0.61
   4  -8  -3    1.51    1.21
   4  -8   4    0.99    0.71
  -4   8  -4    0.69    0.81
   4   8  -4    0.69    0.57
   4   8   4    0.53    0.49
   4  -8  -4    1.61    1.12
   4  -8   5   -0.09    0.53
  -4   8  -5   -0.13    0.74
   4   8  -5    0.18    0.47
   4   8   5    0.08    0.41
  -4   8   5   -0.11    0.62
   4  -8  -5    0.66    0.90
   4  -8   6    0.41    0.50
  -4   8  -6   -0.11    0.62
   4   8  -6   -0.08    0.46
   4   8   6    0.16    0.44
   5   8   0    0.14    0.39
  -5   8   0    0.33    0.65
   5  -8   0   -0.14    0.76
   0   9   0    0.11    0.56
   0  -9   0   -0.28    0.82
   0   9   1    3.80    0.97
   0   9  -1    3.48    0.96
   0  -9  -1    5.73    1.41
   0  -9   1    6.67    1.48
   0   9   2   -0.51    0.59
   0   9  -2    0.39    0.57
   0  -9  -2   -0.44    0.89
   0  -9   2    0.51    0.81
   0   9   3    1.95    0.75
   0   9  -3    2.14    0.72
   0  -9  -3    1.74    1.00
   0  -9   3    2.56    0.97
   0   9  -3    2.01    0.74
   0  -9  -4   -0.56    0.92
   0  -9   4    0.34    0.72
   0  -9  -5    1.47    0.87
   0  -9   5    1.83    0.81
  -1   9   0   -0.21    0.55
   1  -9   0   -0.11    0.61
  -1  -9   0   -0.13    0.75
   1  -9   0    0.27    0.83
  -1   9   1    3.38    0.94
  -1   9  -1    6.96    1.26
   1  -9  -1    5.50    1.28
   1  -9   1    5.31    1.19
  -1  -9  -1    6.03    1.38
   1  -9  -1    5.55    1.44
   1  -9   1    4.30    1.26
  -1  -9   1    5.91    1.37
   1   9  -1    5.84    1.16
  -1   9   2    5.56    1.14
  -1   9  -2    6.49    1.18
   1  -9  -2    6.29    1.34
   1  -9   2    5.65    1.18
  -1  -9  -2    6.20    1.40
   1  -9  -2    6.38    1.48
   1  -9   2    6.59    1.41
  -1  -9   2    6.56    1.37
   1   9  -2    5.42    1.12
  -1   9   3    2.03    0.77
  -1   9  -3    2.73    0.81
  -1  -9  -3    3.07    1.07
   1  -9  -3    3.39    1.19
   1  -9   3    2.62    0.96
  -1  -9   3    3.33    1.02
   1   9  -3    2.44    0.80
  -1  -9  -4    0.74    0.73
   1  -9  -4    1.38    0.99
   1  -9   4    0.74    0.72
  -1  -9   4    0.21    0.61
  -2   9   0    3.18    0.88
   2  -9   0    3.97    1.04
   2   9   0    4.05    0.95
  -2   9   1    4.78    1.07
  -2   9  -1    4.91    1.06
   2  -9  -1    4.85    1.15
   2  -9   1    8.15    1.32
   2   9  -1    5.79    1.07
   2   9   1    6.30    1.12
  -2   9   2    1.92    0.74
  -2   9  -2    2.78    0.83
   2  -9  -2    4.20    1.04
   2  -9   2    2.83    0.89
   2   9  -2    2.48    0.75
   2   9   2    2.95    0.78
   2   9  -3   -0.16    0.43
   0   0   0    0.00    0.00
;
_shelx_hkl_checksum     25154
_shelx_res_file
;
TITL dpc149_a.res in Pnma
    dpc149.res
    created by SHELXL-2018/3 at 12:55:36 on 20-May-2019
REM Old TITL dpc149 in Pnma
REM SHELXT solution in Pnma
REM R1 0.171, Rweak 0.009, Alpha 0.027, Orientation as input
REM Formula found by SHELXT: C7 N F3 S I
CELL 1.54184 8.0634 7.7088 16.441 90 90 90
ZERR 4 0.0001 0.0001 0.0003 0 0 0
LATT 1
SYMM 0.5-X,-Y,0.5+Z
SYMM -X,0.5+Y,-Z
SYMM 0.5+X,0.5-Y,0.5-Z
SFAC C H F I N S
UNIT 28 12 20 4 4 4
L.S. 50
PLAN  5
SIZE 0.117 0.17 0.258
TEMP 26.85
BOND $H
LIST 6
MORE -1
CONF
fmap 2
acta
REM <olex2.extras>
REM <HklSrc "%./dpc149.hkl">
REM </olex2.extras>
WGHT    0.071000    1.837100
FVAR       0.27182
I1    4    0.677251    0.750000    0.311424    10.50000    0.05749    0.07862 =
         0.02588    0.00000   -0.00566    0.00000
S1    6    0.975719    0.750000    0.629172    10.50000    0.04094    0.05344 =
         0.02503    0.00000   -0.00440    0.00000
F3    3    1.140748    0.750000    0.681186    10.50000    0.05531    0.09748 =
         0.03961    0.00000   -0.02025    0.00000
F2    3    1.057613    0.606508    0.574329    11.00000    0.06223    0.06967 =
         0.06047   -0.01919   -0.01876    0.02559
F1    3    0.906348    0.892531    0.687382    11.00000    0.08062    0.11015 =
         0.05498   -0.04419   -0.01462    0.02205
C4    1    0.786891    0.750000    0.568241    10.50000    0.03760    0.04528 =
         0.02400    0.00000   -0.00171    0.00000
C3    1    0.802005    0.750000    0.484114    10.50000    0.03693    0.03783 =
         0.02581    0.00000   -0.00007    0.00000
AFIX  43
H3    2    0.905856    0.750000    0.459508    10.50000   -1.20000
AFIX   0
C2    1    0.657190    0.750000    0.437296    10.50000    0.04729    0.03329 =
         0.02505    0.00000   -0.00260    0.00000
C1    1    0.503432    0.750000    0.475207    10.50000    0.03802    0.06626 =
         0.03573    0.00000   -0.00329    0.00000
C7    1    0.351383    0.750000    0.429044    10.50000    0.04562    0.08101 =
         0.04245    0.00000   -0.00440    0.00000
C5    1    0.634820    0.750000    0.605929    10.50000    0.04732    0.12060 =
         0.02741    0.00000    0.00207    0.00000
AFIX  43
H5    2    0.628167    0.750000    0.662401    10.50000   -1.20000
AFIX   0
N1    5    0.229538    0.750000    0.394340    10.50000    0.04927    0.12077 =
         0.07056    0.00000   -0.01637    0.00000
C6    1    0.494808    0.750000    0.560613    10.50000    0.03595    0.13866 =
         0.04246    0.00000    0.01394    0.00000
AFIX  43
H6    2    0.391926    0.750000    0.586180    10.50000   -1.20000
AFIX   0
HKLF 4
REM  dpc149_a.res in Pnma
REM wR2 = 0.1114, GooF = S = 1.033, Restrained GooF = 1.033 for all data
REM R1 = 0.0417 for 953 Fo > 4sig(Fo) and 0.0435 for all 1020 data
REM 85 parameters refined using 0 restraints
END
WGHT      0.0710      1.8371
REM Highest difference peak  0.744,  deepest hole -1.775,  1-sigma level  0.167
Q1    1   0.6037  0.7500  0.2686  10.50000  0.05    0.74
Q2    1   0.2592  0.7500  0.6016  10.50000  0.05    0.70
Q3    1   0.5950  0.7500  0.3543  10.50000  0.05    0.66
Q4    1   0.7522  0.7500  0.3552  10.50000  0.05    0.59
Q5    1   0.9685  0.9501  0.6369  11.00000  0.05    0.50
;
_shelx_res_checksum     42119
