# Supplementary material for: Structural characterization and Hirshfeld surface analysis of 2-iodo-4-(penta­fluoro-λ6-sulfan­yl)benzo­nitrile
Source: Acta Crystallogr E Crystallogr Commun. 2020 Jan 17;76(Pt 2):231–4. doi: 10.1107/S2056989020000365 (PMC7001822; doi:10.1107/S2056989020000365)
Supplement: Supplementary file 2 [file e-76-00231-Isup4.hkl]

data_I                                                                          
_shelx_title ' dpc149_a.res in Pnma'                                            
_shelx_refln_list_code          4                                               
_shelx_F_calc_maximum      368.98                                               
_exptl_crystal_F_000       664.00                                               
_reflns_d_resolution_high  0.8269                                               
                                                                                
loop_                                                                           
 _space_group_symop_operation_xyz                                               
 'x, y, z'                                                                      
 '-x+1/2, -y, z+1/2'                                                            
 '-x, y+1/2, -z'                                                                
 'x+1/2, -y+1/2, -z+1/2'                                                        
 '-x, -y, -z'                                                                   
 'x-1/2, y, -z-1/2'                                                             
 'x, -y-1/2, z'                                                                 
 '-x-1/2, y-1/2, z-1/2'                                                         
                                                                                
_cell_length_a     8.0634                                                       
_cell_length_b     7.7088                                                       
_cell_length_c    16.4410                                                       
_cell_angle_alpha  90.000                                                       
_cell_angle_beta   90.000                                                       
_cell_angle_gamma  90.000                                                       
                                                                                
_shelx_F_squared_multiplier     1.000                                           
                                                                                
loop_                                                                           
 _refln_index_h                                                                 
 _refln_index_k                                                                 
 _refln_index_l                                                                 
 _refln_F_squared_calc                                                          
 _refln_F_squared_meas                                                          
 _refln_F_squared_sigma                                                         
 _refln_observed_status                                                         
   2   0   0        798.71        742.49        18.77 o                         
   4   0   0        672.84        641.93        26.23 o                         
   6   0   0       6321.75       5617.60       217.55 o                         
   8   0   0        611.84        487.30        71.05 o                         
   2   1   0      19416.15      16720.13       191.39 o                         
   4   1   0      15159.58      13389.23       251.53 o                         
   6   1   0         39.98         29.17         3.58 o                         
   8   1   0        235.97        263.51        17.78 o                         
   0   2   0     136147.05     115071.22      5645.63 o                         
   2   2   0       8632.72       8403.88       153.52 o                         
   4   2   0         81.95        103.58         7.66 o                         
   6   2   0       8393.10       7645.77       264.10 o                         
   8   2   0        218.29        194.20        17.61 o                         
   2   3   0      11210.04      11279.18       370.57 o                         
   4   3   0      11120.55      11219.88       268.69 o                         
   6   3   0        363.83        331.12        17.54 o                         
   8   3   0         21.38         24.66         9.47 o                         
   0   4   0      26031.34      34536.29      1439.76 o                         
   2   4   0       4836.87       5471.95       112.30 o                         
   4   4   0         60.75        109.93         8.29 o                         
   6   4   0       5260.92       5462.75       190.13 o                         
   8   4   0         77.01         82.05        12.38 o                         
   2   5   0       2694.49       2886.30       101.64 o                         
   4   5   0       3562.63       4046.81       167.42 o                         
   6   5   0         57.29         38.34         9.71 o                         
   8   5   0         54.17         38.63         6.76 o                         
   0   6   0      13490.00      16114.64       549.06 o                         
   2   6   0        148.27        204.58        13.05 o                         
   4   6   0         12.33         21.96         7.44 o                         
   6   6   0       1027.85        834.70        82.76 o                         
   2   7   0        573.49        570.17        39.50 o                         
   4   7   0        500.73        567.93        38.99 o                         
   6   7   0          2.71          7.05         6.12 o                         
   0   8   0       2430.59       2179.00        98.86 o                         
   2   8   0         44.87         58.47         9.24 o                         
   4   8   0          0.33          2.23         7.31 o                         
   2   9   0         62.09         50.55         7.42 o                         
   1   0   1       1090.31        968.98        15.66 o                         
   2   0   1      19240.25      16791.98       285.43 o                         
   3   0   1       5026.26       4928.65       117.79 o                         
   4   0   1       7427.43       6849.90       135.80 o                         
   5   0   1        508.89        440.51        12.75 o                         
   6   0   1       1791.76       1522.73        38.27 o                         
   7   0   1        911.62        881.13        39.25 o                         
   8   0   1        222.02        214.90        27.15 o                         
   9   0   1         58.11         59.40         8.69 o                         
   0   1   1       3560.65       3434.22        74.29 o                         
   1   1   1       7442.46       6578.39        62.68 o                         
   2   1   1      25598.51      21696.25       197.28 o                         
   3   1   1        236.88        189.25         3.36 o                         
   4   1   1        284.52        325.63         5.80 o                         
   5   1   1        611.83        656.40        12.61 o                         
   6   1   1       2917.94       2703.77        48.99 o                         
   7   1   1        869.34        816.53        26.40 o                         
   8   1   1       1175.90       1113.19        42.73 o                         
   9   1   1          7.82          8.16         4.00 o                         
   1   2   1       2165.75       2319.49        23.42 o                         
   2   2   1       7568.79       7340.78        79.08 o                         
   3   2   1       1730.52       1744.69        23.20 o                         
   4   2   1       6560.39       6460.84       110.49 o                         
   5   2   1         62.24         69.58         3.07 o                         
   6   2   1       2300.04       2014.07        52.11 o                         
   7   2   1        255.55        272.92        14.55 o                         
   8   2   1        405.65        319.19        15.30 o                         
   9   2   1        121.52        123.77         8.32 o                         
   0   3   1      17538.34      19734.27       476.15 o                         
   1   3   1       4420.87       4840.37        98.74 o                         
   2   3   1       5179.54       5529.94       125.64 o                         
   3   3   1         89.13        102.60         5.31 o                         
   4   3   1       1069.34       1095.47        21.29 o                         
   5   3   1         21.46         13.63         2.63 o                         
   6   3   1        692.57        678.08        16.19 o                         
   7   3   1       1101.46       1038.64        32.67 o                         
   8   3   1        914.68        882.43        32.11 o                         
   9   3   1          1.88          3.45         3.88 o                         
   1   4   1       1650.22       1978.56        47.07 o                         
   2   4   1       2738.63       3181.82        89.14 o                         
   3   4   1        846.48        877.93        19.09 o                         
   4   4   1       2681.62       2933.84        52.30 o                         
   5   4   1         28.46         26.13         3.82 o                         
   6   4   1       1374.79       1505.70        40.71 o                         
   7   4   1         35.85         31.19         6.75 o                         
   8   4   1        259.00        203.98        12.86 o                         
   0   5   1       2718.46       3092.44        72.83 o                         
   1   5   1       1511.83       1800.52        29.03 o                         
   2   5   1       2889.60       3463.79        79.21 o                         
   3   5   1          4.05          7.71         2.30 o                         
   4   5   1        506.95        486.15        15.60 o                         
   5   5   1          9.03          6.89         6.49 o                         
   6   5   1        386.21        368.91        23.54 o                         
   7   5   1        283.76        271.16        16.15 o                         
   8   5   1        277.77        269.01        12.87 o                         
   1   6   1         47.69         63.31         3.65 o                         
   2   6   1       1264.92       1462.75        52.29 o                         
   3   6   1        598.18        615.70        24.10 o                         
   4   6   1        705.22        779.10        49.44 o                         
   5   6   1          2.72          8.18         6.39 o                         
   6   6   1        235.14        280.16        14.72 o                         
   7   6   1         71.88         51.53         6.36 o                         
   0   7   1        186.77        193.37        13.98 o                         
   1   7   1        321.87        325.43        13.01 o                         
   2   7   1        875.75        982.91        37.66 o                         
   3   7   1         31.86         38.04         7.24 o                         
   4   7   1         86.61         52.14         7.51 o                         
   5   7   1         32.17         21.17         7.52 o                         
   6   7   1        161.17        141.09         8.79 o                         
   1   8   1          9.21         10.01         4.00 o                         
   2   8   1        244.63        208.40        11.20 o                         
   3   8   1         83.86         66.15         7.19 o                         
   4   8   1        135.29        121.92        10.67 o                         
   0   9   1         61.47         64.33        10.00 o                         
   1   9   1         88.97         73.97         5.53 o                         
   2   9   1         93.34         79.41         6.20 o                         
   0   0   2       3980.48       3921.23       246.79 o                         
   1   0   2       5876.57       5609.31        96.68 o                         
   2   0   2       6500.06       5755.34        69.97 o                         
   3   0   2        191.26        174.85         6.11 o                         
   4   0   2       3529.22       3777.82       102.29 o                         
   5   0   2       3232.16       2944.83        60.53 o                         
   6   0   2       1065.27        964.04        25.07 o                         
   7   0   2       1353.67       1154.77        52.88 o                         
   8   0   2        419.88        371.23        23.29 o                         
   9   0   2        335.77        338.64        19.72 o                         
   1   1   2      28130.21      24374.66       204.75 o                         
   2   1   2       7281.63       6840.93        60.05 o                         
   3   1   2       6187.97       5814.56        61.16 o                         
   4   1   2      12826.56      11761.15       203.00 o                         
   5   1   2       2757.56       2525.86        45.55 o                         
   6   1   2        409.35        317.73         7.36 o                         
   7   1   2         90.87        106.30         9.81 o                         
   8   1   2        138.90        141.59         9.77 o                         
   9   1   2        327.09        316.20        12.97 o                         
   0   2   2       3073.05       2860.57        42.36 o                         
   1   2   2       5743.18       5703.08        58.11 o                         
   2   2   2       3136.49       2883.65        29.64 o                         
   3   2   2        171.76        178.29         4.23 o                         
   4   2   2       1004.47       1176.13        19.33 o                         
   5   2   2       4255.60       3984.08        89.28 o                         
   6   2   2       1043.90        928.67        23.59 o                         
   7   2   2        411.93        419.28        18.19 o                         
   8   2   2        468.36        434.31        18.01 o                         
   9   2   2        370.80        321.90        13.48 o                         
   1   3   2       1215.10       1470.65        26.43 o                         
   2   3   2      12970.71      13441.22       361.70 o                         
   3   3   2       4853.67       5039.74       132.00 o                         
   4   3   2       2407.69       2579.68        60.26 o                         
   5   3   2       3634.02       3660.36       103.17 o                         
   6   3   2        452.17        436.69        17.60 o                         
   7   3   2        381.43        355.94        17.63 o                         
   8   3   2         32.77         35.64         6.79 o                         
   9   3   2        109.06        101.91         9.12 o                         
   0   4   2       1794.53       1954.31        96.65 o                         
   1   4   2       2606.70       3005.97        91.43 o                         
   2   4   2        870.89        963.39        35.28 o                         
   3   4   2        271.34        369.38         7.99 o                         
   4   4   2        209.91        230.78         8.04 o                         
   5   4   2       2662.46       2696.63        47.88 o                         
   6   4   2        401.24        428.66        26.20 o                         
   7   4   2        110.59        104.90         9.46 o                         
   8   4   2        302.41        293.35        15.80 o                         
   1   5   2       2205.70       2643.95        55.28 o                         
   2   5   2       2701.68       3022.30        86.48 o                         
   3   5   2        838.19        907.78        30.01 o                         
   4   5   2       1478.80       1626.35        36.79 o                         
   5   5   2       1339.96       1430.96        65.56 o                         
   6   5   2        100.34        120.43        10.71 o                         
   7   5   2         95.12         81.76         8.94 o                         
   8   5   2          3.83          3.95         3.53 o                         
   0   6   2        400.70        452.50        14.01 o                         
   1   6   2        702.19        773.30        16.92 o                         
   2   6   2        326.30        387.66        16.28 o                         
   3   6   2         50.04         95.16         9.11 o                         
   4   6   2        148.46        161.21        14.64 o                         
   5   6   2        456.16        410.30        21.98 o                         
   6   6   2         86.90         81.84         7.31 o                         
   7   6   2         97.17         92.27         7.79 o                         
   1   7   2       1168.05       1212.85        35.93 o                         
   2   7   2        212.89        208.21        10.40 o                         
   3   7   2        130.78        128.58        10.37 o                         
   4   7   2        608.36        618.63        31.37 o                         
   5   7   2        224.11        220.82        14.50 o                         
   6   7   2         27.55         45.34         5.78 o                         
   0   8   2         40.41         45.79         7.96 o                         
   1   8   2        139.94        133.45         8.16 o                         
   2   8   2         36.73         38.42         5.44 o                         
   3   8   2          5.81         13.42         4.30 o                         
   4   8   2         16.08         11.02         4.50 o                         
   1   9   2        109.31         82.47         5.74 o                         
   2   9   2         49.12         38.56         4.54 o                         
   1   0   3       1630.99       1626.79        34.75 o                         
   2   0   3       8955.72       8079.52       106.77 o                         
   3   0   3      22950.45      22374.19       309.19 o                         
   4   0   3        153.74        139.33         5.49 o                         
   5   0   3       3848.36       3616.60        83.77 o                         
   6   0   3          4.27          2.74         2.28 o                         
   7   0   3        216.68        203.02        18.66 o                         
   8   0   3          7.41          9.91         6.37 o                         
   9   0   3        562.43        590.39        25.29 o                         
   0   1   3      11152.01      10822.10       201.98 o                         
   1   1   3      16051.75      14618.86       178.64 o                         
   2   1   3        806.83        804.54         9.30 o                         
   3   1   3        547.10        679.82         9.66 o                         
   4   1   3        572.59        606.60        10.26 o                         
   5   1   3        940.22       1060.80        19.21 o                         
   6   1   3        729.85        709.63        12.53 o                         
   7   1   3       2599.19       2287.91        60.78 o                         
   8   1   3        194.44        196.25        11.28 o                         
   9   1   3         38.29         33.20         4.89 o                         
   1   2   3        209.33        200.85         4.06 o                         
   2   2   3        811.17        787.48        10.68 o                         
   3   2   3      18278.84      18323.90       281.92 o                         
   4   2   3       2389.40       2260.82        45.99 o                         
   5   2   3       1438.46       1409.70        41.99 o                         
   6   2   3        166.55        148.08         6.46 o                         
   7   2   3        282.19        275.47        14.63 o                         
   8   2   3          0.61          2.60         4.02 o                         
   9   2   3        369.08        380.06        16.97 o                         
   0   3   3       1114.32       1262.56        25.64 o                         
   1   3   3       3625.58       3738.52        54.65 o                         
   2   3   3        363.56        395.69         9.03 o                         
   3   3   3        747.01        667.62        17.56 o                         
   4   3   3         30.33         43.55         3.15 o                         
   5   3   3        947.95        955.71        27.56 o                         
   6   3   3        612.21        623.92        22.85 o                         
   7   3   3       2091.24       2013.64        62.30 o                         
   8   3   3         12.98          7.33         4.62 o                         
   9   3   3          4.46          7.31         5.42 o                         
   1   4   3        255.21        243.06         9.33 o                         
   2   4   3         41.14         50.44         3.48 o                         
   3   4   3       8786.08       9387.02       225.97 o                         
   4   4   3       2158.40       2328.66        46.56 o                         
   5   4   3        487.47        517.49        14.24 o                         
   6   4   3        112.09        123.84         9.61 o                         
   7   4   3        127.09        143.98        10.26 o                         
   8   4   3          1.94          0.86         4.68 o                         
   0   5   3       1189.98       1409.39        53.55 o                         
   1   5   3       1842.29       2071.25        57.97 o                         
   2   5   3          6.00         14.09         2.84 o                         
   3   5   3         16.55         16.04         2.87 o                         
   4   5   3        125.85        142.34         7.13 o                         
   5   5   3        184.91        158.52        13.34 o                         
   6   5   3        228.84        217.99        12.22 o                         
   7   5   3        747.07        721.44        25.42 o                         
   8   5   3         11.14          8.93         3.98 o                         
   1   6   3         16.64         25.87         2.92 o                         
   2   6   3        154.26        173.44         7.89 o                         
   3   6   3       2345.59       2491.07       123.97 o                         
   4   6   3         90.38         98.19        10.82 o                         
   5   6   3        278.28        332.93        18.59 o                         
   6   6   3          0.95          0.73         3.94 o                         
   7   6   3         36.88         46.32         5.68 o                         
   0   7   3        521.78        562.61        23.52 o                         
   1   7   3        544.63        568.62        20.28 o                         
   2   7   3         27.74         20.53         4.56 o                         
   3   7   3         24.68         17.95         5.31 o                         
   4   7   3         61.09         60.54         7.32 o                         
   5   7   3         24.75         13.48         5.17 o                         
   6   7   3         15.31          8.02         3.64 o                         
   1   8   3          2.43          3.49         3.16 o                         
   2   8   3         29.28         22.55         4.66 o                         
   3   8   3        456.38        357.04        15.20 o                         
   4   8   3         13.48         18.43         4.00 o                         
   0   9   3         29.83         28.09         4.91 o                         
   1   9   3         50.10         37.16         4.67 o                         
   2   9   3          0.28         -2.17         5.82 o                         
   0   0   4       6761.26       7813.47       197.61 o                         
   1   0   4      22359.85      19779.48       461.06 o                         
   2   0   4       1433.08       1226.75        22.80 o                         
   3   0   4      10746.04       9819.63       166.87 o                         
   4   0   4        279.08        285.89        12.25 o                         
   5   0   4       8762.60       8608.38       174.39 o                         
   6   0   4         22.81         31.09         4.40 o                         
   7   0   4       2007.64       1954.29        71.48 o                         
   8   0   4         57.91         73.12        10.82 o                         
   9   0   4         91.32         66.14        13.02 o                         
   1   1   4       8031.22       7799.38        73.10 o                         
   2   1   4        252.66        260.79         4.53 o                         
   3   1   4      18573.60      17024.59       245.17 o                         
   4   1   4        504.44        533.32        12.16 o                         
   5   1   4       3006.32       2796.28        50.64 o                         
   6   1   4        196.70        177.19         6.45 o                         
   7   1   4         92.03         94.83         7.97 o                         
   8   1   4        128.02        115.99         8.68 o                         
   9   1   4        204.16        189.86        13.87 o                         
   0   2   4       1516.32       1707.33        30.07 o                         
   1   2   4      28980.23      26509.41       328.66 o                         
   2   2   4        281.89        225.38         7.13 o                         
   3   2   4        234.18        238.91         7.41 o                         
   4   2   4        115.99        107.29         3.93 o                         
   5   2   4       2830.03       2992.39        74.45 o                         
   6   2   4         42.76         39.03         3.94 o                         
   7   2   4       1619.40       1561.38        41.66 o                         
   8   2   4         82.30         94.91         8.28 o                         
   9   2   4        119.86        138.45        28.96 o                         
   1   3   4       4472.58       4686.38       106.49 o                         
   2   3   4          0.57          4.40         2.06 o                         
   3   3   4       5783.21       5606.37       136.43 o                         
   4   3   4        620.52        638.79        17.04 o                         
   5   3   4       2957.04       2918.60       100.75 o                         
   6   3   4        254.45        235.93        12.32 o                         
   7   3   4          4.67          2.33         4.55 o                         
   8   3   4        132.76        114.56        13.89 o                         
   9   3   4        314.74        273.12        37.63 o                         
   0   4   4        533.65        590.09        39.87 o                         
   1   4   4      13923.53      15325.44       611.73 o                         
   2   4   4        239.43        227.50         8.33 o                         
   3   4   4        164.11        170.70         7.69 o                         
   4   4   4         55.60         56.12         4.08 o                         
   5   4   4        812.51        806.12        23.60 o                         
   6   4   4         28.34         22.31         5.27 o                         
   7   4   4        619.99        565.93        27.57 o                         
   8   4   4         54.80         50.34        10.42 o                         
   1   5   4       1115.82       1188.50        54.93 o                         
   2   5   4         10.25         18.56         2.92 o                         
   3   5   4       2502.44       2716.24        91.01 o                         
   4   5   4        203.09        237.03        10.43 o                         
   5   5   4        619.06        777.89        41.59 o                         
   6   5   4         60.38         70.78         7.43 o                         
   7   5   4          1.80         16.94         7.68 o                         
   0   6   4        364.87        344.11        15.72 o                         
   1   6   4       1862.49       1981.65        50.73 o                         
   2   6   4        292.57        304.24        17.00 o                         
   3   6   4        314.58        406.34        25.61 o                         
   4   6   4         44.14         59.60         9.24 o                         
   5   6   4        609.97        591.40        27.83 o                         
   6   6   4          6.66          0.96         4.04 o                         
   7   6   4        137.86        127.02        17.37 o                         
   1   7   4         98.58        100.63         6.87 o                         
   2   7   4          0.15         -0.81         4.05 o                         
   3   7   4        647.16        670.31        32.04 o                         
   4   7   4         35.34         28.53         6.03 o                         
   5   7   4        126.79        129.76         8.93 o                         
   6   7   4         12.61         12.16         5.47 o                         
   0   8   4         30.91         19.23         5.92 o                         
   1   8   4        254.85        255.76        10.77 o                         
   2   8   4         61.81         64.65         6.28 o                         
   3   8   4         70.22         63.49         6.39 o                         
   4   8   4         12.81         11.03         3.98 o                         
   1   9   4         19.93          9.46         4.94 o                         
   1   0   5       3939.49       4060.73        64.04 o                         
   2   0   5       5256.23       5118.98       141.26 o                         
   3   0   5       2113.47       1801.53        39.50 o                         
   4   0   5        251.89        277.95        12.38 o                         
   5   0   5       9557.76       9152.94       223.02 o                         
   6   0   5        665.01        639.11        20.28 o                         
   7   0   5         36.40         19.19         7.41 o                         
   8   0   5        177.09        174.89        28.92 o                         
   9   0   5        300.19        312.21        25.23 o                         
   0   1   5         52.32         64.38         3.25 o                         
   1   1   5      23585.62      22535.37       217.69 o                         
   2   1   5       1917.28       1953.45        23.48 o                         
   3   1   5        507.47        530.03        18.07 o                         
   4   1   5         23.00         25.42         2.86 o                         
   5   1   5       1324.10       1275.26        22.96 o                         
   6   1   5         18.20         19.88         2.79 o                         
   7   1   5       1350.48       1227.49        38.33 o                         
   8   1   5        221.02        244.23        17.17 o                         
   9   1   5        534.54        554.92        23.52 o                         
   1   2   5       3289.21       3329.59        43.36 o                         
   2   2   5        484.48        512.06         9.63 o                         
   3   2   5       3809.32       3503.56        50.20 o                         
   4   2   5        369.08        350.47        12.64 o                         
   5   2   5       4761.61       4755.90       126.43 o                         
   6   2   5        213.70        189.89         9.00 o                         
   7   2   5         19.06         22.85         6.85 o                         
   8   2   5        171.90        158.77        20.48 o                         
   9   2   5        124.12        144.24        20.32 o                         
   0   3   5        320.31        304.74        15.87 o                         
   1   3   5       5483.02       5803.76       122.40 o                         
   2   3   5       2541.34       2569.60        55.39 o                         
   3   3   5       4662.13       4772.12       119.20 o                         
   4   3   5        172.65        169.03         6.95 o                         
   5   3   5       2340.67       2101.52        91.68 o                         
   6   3   5         10.02         14.60         5.60 o                         
   7   3   5        815.33        815.08        43.58 o                         
   8   3   5         54.46         57.79        22.60 o                         
   1   4   5       1916.11       1943.06        48.30 o                         
   2   4   5         51.10         61.88         4.64 o                         
   3   4   5       2195.61       2196.81        55.76 o                         
   4   4   5        377.87        347.07        11.09 o                         
   5   4   5       1857.62       1950.82       125.02 o                         
   6   4   5         84.16         83.72        10.72 o                         
   7   4   5          1.08          2.72         6.77 o                         
   8   4   5        121.74         83.32        17.32 o                         
   0   5   5        184.59        210.85        13.57 o                         
   1   5   5       2433.22       2632.61       125.48 o                         
   2   5   5        874.87        889.62        40.35 o                         
   3   5   5        634.11        791.20        23.64 o                         
   4   5   5         22.19         20.25         5.96 o                         
   5   5   5        524.24        556.83        29.53 o                         
   6   5   5          5.99          9.90         6.59 o                         
   7   5   5        385.66        403.98        30.88 o                         
   1   6   5        744.60        781.77        31.54 o                         
   2   6   5        270.13        250.02        17.31 o                         
   3   6   5        267.33        326.44        21.25 o                         
   4   6   5         10.47         16.35         6.88 o                         
   5   6   5        774.28        934.73        58.29 o                         
   6   6   5         91.47         95.03         9.49 o                         
   7   6   5          0.90         -0.44         4.68 o                         
   0   7   5          6.41          7.54         6.99 o                         
   1   7   5        794.30        914.60        28.86 o                         
   2   7   5        123.96        116.99         8.73 o                         
   3   7   5         10.71         27.87         6.82 o                         
   4   7   5         11.84          9.34         5.07 o                         
   5   7   5         85.27         68.22         7.40 o                         
   1   8   5        127.41        146.02         9.31 o                         
   2   8   5         42.51         23.26         4.73 o                         
   3   8   5         40.72         38.56         5.97 o                         
   4   8   5          4.55          1.01         3.05 o                         
   0   9   5         12.62         22.42         8.02 o                         
   0   0   6       7350.43       7409.65       216.74 o                         
   1   0   6      17578.97      16096.79       383.14 o                         
   2   0   6       3345.69       2935.08        52.12 o                         
   3   0   6        112.02         83.57         6.90 o                         
   4   0   6       1346.68       1400.82        55.79 o                         
   5   0   6        516.47        544.57        18.38 o                         
   6   0   6       1774.95       1946.18        42.79 o                         
   7   0   6       2691.33       2656.96       153.10 o                         
   8   0   6        296.33        283.38        33.20 o                         
   9   0   6         10.17          6.36         8.94 o                         
   1   1   6       3229.70       3114.99        37.22 o                         
   2   1   6       3029.08       3045.35        36.15 o                         
   3   1   6      19734.59      19604.27       352.72 o                         
   4   1   6       7683.83       7568.88       150.86 o                         
   5   1   6        358.05        313.96         7.71 o                         
   6   1   6          6.94          8.41         2.39 o                         
   7   1   6         21.80         28.91         5.89 o                         
   8   1   6        201.75        221.24        15.87 o                         
   9   1   6        184.00        219.31        19.03 o                         
   0   2   6       7047.07       6585.61       109.36 o                         
   1   2   6      14561.17      13911.65       171.20 o                         
   2   2   6       1073.24        971.57        15.58 o                         
   3   2   6          7.84         15.66         3.24 o                         
   4   2   6        163.87        176.26         6.51 o                         
   5   2   6        528.72        591.80        21.33 o                         
   6   2   6       1657.17       1667.05        49.69 o                         
   7   2   6       1773.12       1686.27        55.17 o                         
   8   2   6        373.61        328.27        24.80 o                         
   9   2   6          7.09         16.24        14.08 o                         
   1   3   6         20.28         24.56         2.59 o                         
   2   3   6       8175.12       7949.48       195.82 o                         
   3   3   6      10272.20      10394.83       255.25 o                         
   4   3   6        788.72        775.09        26.88 o                         
   5   3   6        874.48        852.13        37.87 o                         
   6   3   6        121.75        129.38        13.26 o                         
   7   3   6          6.66          9.53         6.48 o                         
   8   3   6         93.52        118.56        28.42 o                         
   0   4   6       4306.14       3829.81       103.20 o                         
   1   4   6       6263.06       6364.35       173.83 o                         
   2   4   6        225.12        196.89         7.78 o                         
   3   4   6         24.05         25.53         4.00 o                         
   4   4   6         33.76         26.81         4.11 o                         
   5   4   6        314.59        326.88        27.53 o                         
   6   4   6        589.16        619.48        26.40 o                         
   7   4   6        804.53        844.49        37.49 o                         
   8   4   6        273.30        234.32        22.24 o                         
   1   5   6          9.58         16.32         2.74 o                         
   2   5   6       1244.68       1159.22        53.19 o                         
   3   5   6       3389.07       3877.72       166.23 o                         
   4   5   6        853.63        934.27        59.37 o                         
   5   5   6        257.69        340.52        18.10 o                         
   6   5   6          3.96         16.29         6.44 o                         
   7   5   6          0.14          2.65         5.49 o                         
   0   6   6        800.83        677.33        31.30 o                         
   1   6   6       1397.08       1506.13        62.19 o                         
   2   6   6        220.74        225.85        14.12 o                         
   3   6   6          1.47          5.70         5.22 o                         
   4   6   6         65.45         56.81         8.32 o                         
   5   6   6         56.48         60.19         8.82 o                         
   6   6   6        157.64        118.95         9.81 o                         
   1   7   6         42.32         45.40         6.93 o                         
   2   7   6         64.02         51.29         6.22 o                         
   3   7   6        822.14        932.57        30.88 o                         
   4   7   6        367.28        334.89        19.07 o                         
   5   7   6         13.75         24.56         5.04 o                         
   0   8   6        115.98        100.57        16.75 o                         
   1   8   6        254.04        266.70        12.95 o                         
   2   8   6         28.25         29.01         5.29 o                         
   3   8   6          2.46          1.24         3.60 o                         
   4   8   6          0.54          1.40         3.33 o                         
   1   0   7        574.15        665.49        16.22 o                         
   2   0   7      12103.37      11535.54       228.91 o                         
   3   0   7       1960.83       1885.95        43.85 o                         
   4   0   7       4503.10       4819.75       198.36 o                         
   5   0   7       2999.94       3040.42       108.40 o                         
   6   0   7        105.76        103.51         8.96 o                         
   7   0   7        358.34        397.44        25.43 o                         
   8   0   7        132.43        145.14        15.17 o                         
   9   0   7         50.64         67.93        11.56 o                         
   0   1   7      16575.50      16694.63       266.66 o                         
   1   1   7       2346.90       2270.20        38.10 o                         
   2   1   7       2005.71       2006.16        28.05 o                         
   3   1   7       1620.15       1534.05        31.46 o                         
   4   1   7         13.27         22.58         2.43 o                         
   5   1   7       1461.81       1495.20        33.48 o                         
   6   1   7       4489.56       4424.18       129.28 o                         
   7   1   7         24.08         29.05         5.77 o                         
   8   1   7        540.83        536.16        24.62 o                         
   9   1   7        196.40        206.00        22.35 o                         
   1   2   7       4431.47       4342.27        72.96 o                         
   2   2   7       3693.49       3969.51        66.22 o                         
   3   2   7        683.94        723.11        16.20 o                         
   4   2   7       6353.55       6464.77       137.23 o                         
   5   2   7       1695.52       1690.62        50.14 o                         
   6   2   7         58.63         63.63         8.04 o                         
   7   2   7        100.78        115.89        11.75 o                         
   8   2   7        139.40        147.15        13.17 o                         
   0   3   7      17151.61      16567.20       348.81 o                         
   1   3   7       1834.78       1826.57        49.57 o                         
   2   3   7        728.65        794.22        24.15 o                         
   3   3   7        154.02        150.66         7.47 o                         
   4   3   7        282.67        256.33         9.96 o                         
   5   3   7        148.57        170.37        13.52 o                         
   6   3   7       1772.37       1919.35        60.07 o                         
   7   3   7        108.03        121.46        13.21 o                         
   8   3   7        322.90        269.96        25.05 o                         
   1   4   7       4081.15       4139.78       116.31 o                         
   2   4   7       1248.66       1220.42        35.49 o                         
   3   4   7        292.05        295.14        13.01 o                         
   4   4   7       3180.03       3279.13       106.96 o                         
   5   4   7        406.44        459.71        21.04 o                         
   6   4   7         36.25         39.69         8.03 o                         
   7   4   7          6.78          2.36         6.02 o                         
   8   4   7         72.39         52.24         8.23 o                         
   0   5   7       5235.02       5413.76       303.03 o                         
   1   5   7        472.41        510.40        23.37 o                         
   2   5   7        301.12        339.53        18.20 o                         
   3   5   7        227.71        255.62        15.12 o                         
   4   5   7         13.83          6.76         5.25 o                         
   5   5   7        202.30        241.37        13.91 o                         
   6   5   7        928.93        889.11        62.40 o                         
   7   5   7          8.29         10.92         5.26 o                         
   1   6   7        316.09        317.54        22.45 o                         
   2   6   7        873.69        888.32        70.38 o                         
   3   6   7        215.98        245.58        15.59 o                         
   4   6   7        563.29        697.80        58.88 o                         
   5   6   7        192.24        230.81        18.78 o                         
   6   6   7          7.83          9.42         4.69 o                         
   0   7   7       1047.20       1031.63        76.54 o                         
   1   7   7         95.78        120.23        10.25 o                         
   2   7   7         75.36         83.22         7.76 o                         
   3   7   7        118.01        110.43         9.85 o                         
   4   7   7          4.51         13.60         5.29 o                         
   5   7   7        139.01        126.64         8.71 o                         
   1   8   7         63.01         59.83         6.52 o                         
   2   8   7        116.84         76.26         7.67 o                         
   3   8   7         20.30         22.10         5.04 o                         
   0   0   8      43868.33      37879.48      1065.67 o                         
   1   0   8        378.75        392.02        11.22 o                         
   2   0   8       6027.85       5723.98       123.13 o                         
   3   0   8        216.47        220.85         8.79 o                         
   4   0   8       4990.98       5546.71       205.88 o                         
   5   0   8        378.33        406.76        19.85 o                         
   6   0   8       1572.63       1476.64        51.34 o                         
   7   0   8         66.19         79.49        11.83 o                         
   8   0   8       1011.72       1176.10        83.84 o                         
   1   1   8         24.45         50.48         3.13 o                         
   2   1   8      12160.24      11520.22       183.82 o                         
   3   1   8         93.97         75.48         3.96 o                         
   4   1   8       5441.67       5368.94       110.79 o                         
   5   1   8          1.76         16.88         4.34 o                         
   6   1   8       1264.44       1261.44        48.89 o                         
   7   1   8        135.87        110.25        10.75 o                         
   8   1   8        909.07        997.68        39.87 o                         
   0   2   8      12047.34      12171.92       346.56 o                         
   1   2   8        557.53        593.17        12.38 o                         
   2   2   8      10237.26      10151.75       185.34 o                         
   3   2   8         26.23         38.32         3.34 o                         
   4   2   8       2571.80       2721.03        67.14 o                         
   5   2   8         15.98         13.67         3.59 o                         
   6   2   8       2353.56       2307.78        64.78 o                         
   7   2   8          5.23          6.20         7.28 o                         
   8   2   8        555.67        673.26        38.07 o                         
   1   3   8        456.76        477.32        11.07 o                         
   2   3   8       8788.56       8718.17       271.69 o                         
   3   3   8        295.11        285.35        10.49 o                         
   4   3   8       3625.77       3645.60       104.60 o                         
   5   3   8          0.80          2.88         5.75 o                         
   6   3   8        309.63        345.38        23.14 o                         
   7   3   8         58.43         47.94         9.27 o                         
   8   3   8        408.13        389.71        22.89 o                         
   0   4   8       2169.88       1990.19        59.56 o                         
   1   4   8        120.44        126.14         5.52 o                         
   2   4   8       6320.09       6253.94       237.81 o                         
   3   4   8          3.05         11.14         4.31 o                         
   4   4   8        825.26        763.50        28.94 o                         
   5   4   8          0.91          2.38         5.14 o                         
   6   4   8       1467.00       1549.05        49.63 o                         
   7   4   8          0.27          3.54         4.92 o                         
   1   5   8         91.46         90.92         5.48 o                         
   2   5   8       2680.14       2680.35       124.29 o                         
   3   5   8         45.29         81.06         9.18 o                         
   4   5   8       1327.10       1449.64        90.55 o                         
   5   5   8         21.71         22.30         6.28 o                         
   6   5   8        209.98        246.64        15.74 o                         
   7   5   8         20.84         11.04         4.85 o                         
   0   6   8       1945.39       1605.57       268.72 o                         
   1   6   8          3.09         -3.01         6.44 o                         
   2   6   8       1101.89       1186.42        80.92 o                         
   3   6   8         41.43         31.55         6.69 o                         
   4   6   8        414.81        423.13        30.95 o                         
   5   6   8         31.26         23.90         5.35 o                         
   6   6   8        195.05        179.06        15.13 o                         
   1   7   8          0.01          0.43         5.29 o                         
   2   7   8        664.06        603.20        21.71 o                         
   3   7   8         16.23         31.49         5.77 o                         
   4   7   8        203.42        205.98        10.78 o                         
   5   7   8          0.82          1.55         3.63 o                         
   0   8   8        321.08        261.15        39.30 o                         
   1   8   8          6.27         -1.51         3.49 o                         
   2   8   8        278.26        267.94        16.88 o                         
   3   8   8          0.71          0.26         3.64 o                         
   1   0   9        272.22        317.49        10.41 o                         
   2   0   9       6537.29       6288.00       157.70 o                         
   3   0   9        329.47        367.55        13.25 o                         
   4   0   9      11128.41      11339.33       418.14 o                         
   5   0   9       1549.74       1524.86        55.03 o                         
   6   0   9        126.97         97.54        13.13 o                         
   7   0   9        225.57        227.43        20.44 o                         
   8   0   9         61.29         50.65        10.98 o                         
   0   1   9       7645.98       7117.79       164.21 o                         
   1   1   9        829.77       1008.74        25.79 o                         
   2   1   9       3802.38       3536.92        60.23 o                         
   3   1   9        616.31        660.65        14.49 o                         
   4   1   9          8.76         17.81         2.93 o                         
   5   1   9        243.46        239.97        10.89 o                         
   6   1   9       3240.69       3675.25       117.28 o                         
   7   1   9         20.72         19.31         6.70 o                         
   8   1   9        540.13        565.19        32.09 o                         
   1   2   9       1749.49       1841.57        31.30 o                         
   2   2   9       4134.13       4268.03       114.41 o                         
   3   2   9        194.70        192.28         8.14 o                         
   4   2   9       7565.98       7581.37       116.64 o                         
   5   2   9        598.35        629.86        23.77 o                         
   6   2   9        447.86        440.99        22.87 o                         
   7   2   9         50.16         62.48        11.03 o                         
   8   2   9          6.68          7.22         6.35 o                         
   0   3   9      16050.76      15072.75       529.02 o                         
   1   3   9        504.04        542.06        15.13 o                         
   2   3   9        284.96        288.59         9.72 o                         
   3   3   9        253.58        314.82        12.31 o                         
   4   3   9         79.54         94.57         7.33 o                         
   5   3   9        105.71        108.49        12.23 o                         
   6   3   9       1143.69       1298.37        56.38 o                         
   7   3   9         26.89         27.78         8.09 o                         
   8   3   9        477.07        507.17        30.39 o                         
   1   4   9       1140.32       1086.70        31.12 o                         
   2   4   9       1599.35       1465.10        46.32 o                         
   3   4   9         90.95         73.43         6.87 o                         
   4   4   9       3495.99       3806.32       100.22 o                         
   5   4   9        215.13        211.58        13.76 o                         
   6   4   9        319.30        364.52        23.37 o                         
   7   4   9         15.03          8.08         5.71 o                         
   0   5   9       3909.69       3565.76       187.25 o                         
   1   5   9        349.18        324.49        21.18 o                         
   2   5   9        278.29        255.98        15.69 o                         
   3   5   9          5.63         33.04         8.23 o                         
   4   5   9         55.53         41.97         7.57 o                         
   5   5   9         52.28         40.55         6.96 o                         
   6   5   9        521.26        508.63        23.46 o                         
   1   6   9        103.41         76.03        23.34 o                         
   2   6   9        531.88        573.53        25.74 o                         
   3   6   9         47.46         39.15         8.55 o                         
   4   6   9       1350.99       1523.86       112.33 o                         
   5   6   9        135.95        131.98        10.18 o                         
   6   6   9         15.46         31.82         8.19 o                         
   0   7   9        431.24        460.11        38.08 o                         
   1   7   9         60.21         36.92         6.46 o                         
   2   7   9        102.65        115.18        10.66 o                         
   3   7   9         20.52         30.63         6.88 o                         
   4   7   9          0.75          3.78         3.75 o                         
   1   8   9         39.75         29.13         4.48 o                         
   2   8   9        122.39         89.69         8.95 o                         
   0   0  10      11831.84      11252.39       211.19 o                         
   1   0  10       5428.76       5331.74        93.97 o                         
   2   0  10       3948.44       4034.84       135.40 o                         
   3   0  10        199.51        228.78        11.27 o                         
   4   0  10        721.53        805.94        23.32 o                         
   5   0  10        366.17        354.32        22.91 o                         
   6   0  10        698.45        756.30        33.21 o                         
   7   0  10       1531.49       1675.86        59.35 o                         
   8   0  10        294.75        321.87        25.42 o                         
   1   1  10       1344.64       1324.01        18.03 o                         
   2   1  10       3740.61       3552.58        69.87 o                         
   3   1  10      13394.15      13624.71       217.90 o                         
   4   1  10       3503.35       3551.28        65.76 o                         
   5   1  10        122.15        127.54         8.94 o                         
   6   1  10        499.82        545.66        19.20 o                         
   7   1  10         56.82         62.87         8.22 o                         
   8   1  10        144.59        173.60        12.70 o                         
   0   2  10       5855.63       5977.36       164.75 o                         
   1   2  10       4432.94       4527.58        80.72 o                         
   2   2  10       3687.09       3649.79        98.60 o                         
   3   2  10        153.33        153.88         8.95 o                         
   4   2  10        388.14        387.98        14.08 o                         
   5   2  10        612.06        626.24        28.13 o                         
   6   2  10        608.41        683.97        27.21 o                         
   7   2  10        771.42        847.27        40.03 o                         
   8   2  10        267.25        300.86        23.34 o                         
   1   3  10        289.33        302.24         9.29 o                         
   2   3  10       3934.89       3764.49       117.41 o                         
   3   3  10       9600.25       9406.85       392.39 o                         
   4   3  10       1417.21       1492.21        45.82 o                         
   5   3  10        354.08        361.05        21.07 o                         
   6   3  10        182.14        199.30        18.90 o                         
   7   3  10          4.49          6.62         5.97 o                         
   0   4  10       1758.09       1801.49        87.89 o                         
   1   4  10       1647.40       1623.63        66.70 o                         
   2   4  10       1679.92       1719.25        64.00 o                         
   3   4  10         14.60         12.54         7.24 o                         
   4   4  10         73.74         55.58         8.90 o                         
   5   4  10        419.29        401.17        19.71 o                         
   6   4  10        342.87        360.92        28.96 o                         
   7   4  10        358.74        362.16        33.31 o                         
   1   5  10         21.91         13.11         9.75 o                         
   2   5  10       1377.57       1487.93        49.19 o                         
   3   5  10       3172.59       3392.08       100.69 o                         
   4   5  10        423.47        505.66        24.38 o                         
   5   5  10         81.96         85.52         9.93 o                         
   6   5  10         87.85        103.10         9.36 o                         
   0   6  10        706.18        746.19       124.31 o                         
   1   6  10        388.09        318.59        25.87 o                         
   2   6  10        341.86        410.48        26.69 o                         
   3   6  10         25.68         15.13         8.10 o                         
   4   6  10         28.10         34.26         8.14 o                         
   5   6  10         32.00         12.37         4.77 o                         
   1   7  10         46.22         34.03         5.77 o                         
   2   7  10        133.28        124.65        13.77 o                         
   3   7  10        808.76        709.79        32.14 o                         
   4   7  10        141.37        143.18        16.49 o                         
   0   8  10         99.34        114.81         9.33 o                         
   1   8  10         80.25         65.78        12.86 o                         
   1   0  11       1042.52       1085.78        23.88 o                         
   2   0  11       2116.19       1994.32        59.48 o                         
   3   0  11       3229.11       3302.05        78.48 o                         
   4   0  11        111.90        121.55         9.43 o                         
   5   0  11       2709.81       2914.53       102.41 o                         
   6   0  11        330.03        324.50        20.73 o                         
   7   0  11         96.24        108.12        12.34 o                         
   8   0  11         73.95         69.94        13.28 o                         
   0   1  11       2832.24       2683.93        51.73 o                         
   1   1  11       5788.15       5694.56        89.41 o                         
   2   1  11       1347.40       1248.52        22.98 o                         
   3   1  11        420.51        434.23        15.31 o                         
   4   1  11        278.50        279.50        10.51 o                         
   5   1  11       1913.45       2109.60        56.28 o                         
   6   1  11        126.77        155.13        10.94 o                         
   7   1  11        422.68        485.73        19.79 o                         
   8   1  11        295.92        328.75        26.70 o                         
   1   2  11       3559.07       3463.62        79.71 o                         
   2   2  11        606.89        609.62        21.59 o                         
   3   2  11       1980.10       2042.08        57.03 o                         
   4   2  11        392.83        366.79        16.99 o                         
   5   2  11       1539.18       1595.12        46.91 o                         
   6   2  11        142.45        155.21        13.26 o                         
   7   2  11         25.54         26.86        11.85 o                         
   0   3  11        696.41        707.81        38.30 o                         
   1   3  11       2468.06       2481.65        75.90 o                         
   2   3  11       1717.28       1700.17        75.47 o                         
   3   3  11        740.05        712.85        29.47 o                         
   4   3  11         47.75         40.75         8.36 o                         
   5   3  11       1025.23       1032.26        38.19 o                         
   6   3  11        136.26        134.08        14.69 o                         
   7   3  11        484.35        566.36        37.33 o                         
   1   4  11       2178.67       2283.10       123.69 o                         
   2   4  11         26.02         32.09         7.86 o                         
   3   4  11        878.62        830.68        70.13 o                         
   4   4  11        403.80        437.67        23.75 o                         
   5   4  11        652.25        655.37        41.50 o                         
   6   4  11         52.02         47.82         7.66 o                         
   0   5  11        523.78        641.54       203.76 o                         
   1   5  11       1079.86       1017.53        73.82 o                         
   2   5  11        455.84        502.33        26.30 o                         
   3   5  11        204.75        263.45        20.51 o                         
   4   5  11         14.40         15.82         6.79 o                         
   5   5  11        462.00        419.39        19.30 o                         
   6   5  11         28.58         39.13         5.15 o                         
   1   6  11        223.44        177.46        20.31 o                         
   2   6  11         53.00         69.88        12.13 o                         
   3   6  11        254.49        206.94        18.89 o                         
   4   6  11         11.16         31.05         7.26 o                         
   5   6  11        320.08        320.41        23.53 o                         
   0   7  11        137.51        159.25        17.98 o                         
   1   7  11        295.23        238.45        14.41 o                         
   2   7  11         92.52         74.15        37.15 o                         
   3   7  11         39.45         57.09        10.54 o                         
   0   0  12         94.72         88.77         8.64 o                         
   1   0  12       7131.25       6896.77       119.68 o                         
   2   0  12        132.81        142.23         9.46 o                         
   3   0  12       1228.26       1261.15        47.27 o                         
   4   0  12        391.55        418.34        27.24 o                         
   5   0  12       1718.56       1740.92        73.08 o                         
   6   0  12         79.19         89.84        13.53 o                         
   7   0  12       1792.53       2101.37        79.54 o                         
   1   1  12       1670.34       1733.31        27.51 o                         
   2   1  12         76.96         86.89         5.60 o                         
   3   1  12       4232.86       4634.77        93.93 o                         
   4   1  12        544.80        600.96        25.35 o                         
   5   1  12       1130.62       1194.02        30.05 o                         
   6   1  12         25.07         20.96         5.33 o                         
   7   1  12        107.20         99.50         9.38 o                         
   0   2  12        940.51        976.34        34.92 o                         
   1   2  12       7915.14       7950.05       189.21 o                         
   2   2  12        686.46        672.33        28.69 o                         
   3   2  12         84.96        118.59        10.35 o                         
   4   2  12        448.55        450.72        24.08 o                         
   5   2  12        859.51        941.00        30.64 o                         
   6   2  12         24.98         31.76         7.52 o                         
   7   2  12       1240.34       1465.19        67.95 o                         
   1   3  12        586.07        630.72        20.51 o                         
   2   3  12          1.64          8.57         6.46 o                         
   3   3  12       2023.96       1916.16        70.76 o                         
   4   3  12        124.16        125.22        12.57 o                         
   5   3  12        909.79        926.23        40.46 o                         
   6   3  12          0.81          4.19         5.80 o                         
   7   3  12         42.89         42.69         7.86 o                         
   0   4  12        404.46        521.25        85.27 o                         
   1   4  12       4556.68       4382.02       422.11 o                         
   2   4  12        403.51        337.33        41.79 o                         
   3   4  12         12.01         12.35         7.98 o                         
   4   4  12        308.11        267.55        30.07 o                         
   5   4  12        269.21        252.56        15.14 o                         
   6   4  12         18.10         26.52         5.11 o                         
   1   5  12        266.08        227.45        28.95 o                         
   2   5  12          9.42         15.55         6.60 o                         
   3   5  12        739.40        811.58        36.47 o                         
   4   5  12         74.28        107.07        10.97 o                         
   5   5  12        227.82        211.14        16.22 o                         
   0   6  12         12.19         31.70        16.38 o                         
   1   6  12        960.31        780.81        66.29 o                         
   2   6  12         46.32         19.64         9.88 o                         
   3   6  12         75.96        127.58        13.72 o                         
   4   6  12         87.55         77.68         8.72 o                         
   1   7  12         38.72         22.28         5.48 o                         
   2   7  12          4.60         -2.57         7.58 o                         
   1   0  13        721.78        684.27        24.86 o                         
   2   0  13         65.71         86.34         9.29 o                         
   3   0  13       4651.23       4642.25       208.99 o                         
   4   0  13        149.43        198.03        19.14 o                         
   5   0  13       1937.17       2253.90        86.38 o                         
   6   0  13         85.65         94.57        13.57 o                         
   7   0  13         81.57         97.68        21.25 o                         
   0   1  13       2675.55       2699.95        77.76 o                         
   1   1  13       6169.19       6134.93       109.21 o                         
   2   1  13         98.52        102.71         6.25 o                         
   3   1  13         41.10         46.25         8.88 o                         
   4   1  13        537.39        531.78        26.91 o                         
   5   1  13        728.37        822.37        26.02 o                         
   6   1  13        323.03        354.96        20.65 o                         
   7   1  13       1124.79       1239.02        51.10 o                         
   1   2  13        394.06        374.03        10.85 o                         
   2   2  13         35.16         37.82         6.34 o                         
   3   2  13       4801.72       4737.64       112.12 o                         
   4   2  13        311.35        309.76        18.64 o                         
   5   2  13       1137.17       1264.34        40.19 o                         
   6   2  13         73.88         87.70        12.50 o                         
   7   2  13         41.90         69.30        14.75 o                         
   0   3  13       2123.45       1787.14       102.63 o                         
   1   3  13       2186.40       2152.61        97.47 o                         
   2   3  13        120.02        123.44        11.32 o                         
   3   3  13        317.58        317.85        22.17 o                         
   4   3  13        353.68        330.95        22.16 o                         
   5   3  13        877.22        831.29        40.20 o                         
   6   3  13        206.07        179.86        12.36 o                         
   1   4  13        216.62        205.96        17.62 o                         
   2   4  13         26.60         28.34         8.99 o                         
   3   4  13       2587.21       2293.44        91.80 o                         
   4   4  13        170.61        135.46        12.32 o                         
   5   4  13        457.33        458.13        20.99 o                         
   6   4  13         64.06         58.27         7.41 o                         
   0   5  13        428.95        391.79       153.00 o                         
   1   5  13        897.24        927.82       168.98 o                         
   2   5  13          8.75         17.15         9.20 o                         
   3   5  13         35.56         39.44         7.69 o                         
   4   5  13        205.96        210.12        15.49 o                         
   5   5  13        205.68        165.45        14.57 o                         
   1   6  13         83.99         56.95         9.50 o                         
   2   6  13          3.10          1.55         5.61 o                         
   3   6  13        589.63        622.57        38.00 o                         
   0   7  13        204.47         98.81        21.32 o                         
   0   0  14       2296.44       2488.69       117.22 o                         
   1   0  14       2462.62       2308.25        80.26 o                         
   2   0  14       1323.90       1490.58        64.58 o                         
   3   0  14        478.45        523.32        36.85 o                         
   4   0  14        685.18        827.07        43.15 o                         
   5   0  14       1256.08       1410.12        64.31 o                         
   6   0  14        475.13        536.47        39.69 o                         
   1   1  14       2524.83       2460.89        62.25 o                         
   2   1  14       2474.49       2467.09        71.45 o                         
   3   1  14       2830.56       2930.06        88.07 o                         
   4   1  14       2041.31       2154.92        77.81 o                         
   5   1  14       1244.02       1382.98        40.52 o                         
   6   1  14         42.61         42.17         7.67 o                         
   0   2  14       1617.37       1777.08        66.21 o                         
   1   2  14       2308.87       2160.97        62.94 o                         
   2   2  14        827.18        834.87        32.96 o                         
   3   2  14        160.43        149.29        13.16 o                         
   4   2  14        317.60        282.93        18.69 o                         
   5   2  14        868.65        905.14        33.47 o                         
   6   2  14        415.69        441.22        29.66 o                         
   1   3  14       1344.47       1297.38        57.60 o                         
   2   3  14       2957.92       2723.86       152.35 o                         
   3   3  14       1228.69       1150.36        46.19 o                         
   4   3  14        428.18        409.71        25.94 o                         
   5   3  14       1236.79       1321.46        52.88 o                         
   6   3  14         94.74        108.95         8.61 o                         
   0   4  14        880.54        831.09        75.79 o                         
   1   4  14       1274.41       1246.74       103.40 o                         
   2   4  14        251.66        227.31        26.98 o                         
   3   4  14         22.36         21.89        12.10 o                         
   4   4  14        145.51        103.22         9.89 o                         
   5   4  14        442.82        408.78        15.88 o                         
   1   5  14        398.90        375.22        55.25 o                         
   2   5  14        655.25        578.16        45.96 o                         
   3   5  14        516.12        543.19        52.58 o                         
   4   5  14        297.50        246.88        15.28 o                         
   0   6  14        186.56         96.91        15.32 o                         
   1   6  14        267.85        226.13        31.04 o                         
   2   6  14         92.22         69.02        19.49 o                         
   1   0  15        141.55        182.05        14.68 o                         
   2   0  15       3712.70       3568.75       156.33 o                         
   3   0  15       2134.05       2075.26        86.02 o                         
   4   0  15       1405.53       1859.95        74.86 o                         
   5   0  15        279.64        324.16        22.70 o                         
   6   0  15        433.75        474.70        27.23 o                         
   0   1  15       1870.35       2037.56        64.99 o                         
   1   1  15       1777.16       1659.07        48.65 o                         
   2   1  15       1965.76       1965.47        57.71 o                         
   3   1  15        134.76        144.57        11.95 o                         
   4   1  15        202.75        219.81        18.16 o                         
   5   1  15          5.92         12.96         4.61 o                         
   6   1  15        462.48        452.13        28.65 o                         
   1   2  15         23.32         28.99         7.07 o                         
   2   2  15       1702.68       1665.06        41.00 o                         
   3   2  15       1718.57       1654.82        55.34 o                         
   4   2  15       1903.57       1913.38        79.66 o                         
   5   2  15        128.30        124.34        13.41 o                         
   0   3  15       1413.34       1213.84        79.56 o                         
   1   3  15       1175.83       1044.00        56.13 o                         
   2   3  15       1303.72       1084.39        46.96 o                         
   3   3  15         22.88         29.41         7.62 o                         
   4   3  15        355.55        308.30        19.05 o                         
   5   3  15         18.32         18.13         6.40 o                         
   1   4  15         17.86         28.70         7.84 o                         
   2   4  15        710.92        458.14        35.21 o                         
   3   4  15        924.54        707.24        52.04 o                         
   4   4  15       1090.06        957.72        31.27 o                         
   0   5  15        466.04        411.28       121.40 o                         
   1   5  15        404.78        432.38        64.80 o                         
   2   5  15        448.05        291.08        46.76 o                         
   3   5  15         30.61         32.70        11.52 o                         
   1   6  15          7.81          5.01        12.45 o                         
   0   0  16      12554.80      11448.19       443.38 o                         
   1   0  16         92.07         72.03        10.79 o                         
   2   0  16        622.11        677.82        50.09 o                         
   3   0  16         42.78         64.37        14.89 o                         
   4   0  16        132.37        173.71        17.97 o                         
   5   0  16         11.25         12.58         6.41 o                         
   1   1  16        313.26        293.57        14.48 o                         
   2   1  16       2140.71       2209.19        75.81 o                         
   3   1  16         10.45         21.96         5.94 o                         
   4   1  16       2917.49       3427.78       116.14 o                         
   5   1  16         61.28         59.98         6.00 o                         
   0   2  16       7784.36       7463.75       295.02 o                         
   1   2  16         21.91         20.30         6.29 o                         
   2   2  16        655.66        623.52        28.06 o                         
   3   2  16        195.86        189.81        14.30 o                         
   4   2  16         22.08         22.14         7.19 o                         
   5   2  16         13.43         12.40         5.39 o                         
   1   3  16         48.80         46.15         8.00 o                         
   2   3  16       1725.25       1620.68        79.77 o                         
   3   3  16          0.51          5.97         5.70 o                         
   4   3  16       1659.73       1549.22        60.07 o                         
   0   4  16       3079.67       3286.74       133.51 o                         
   1   4  16         19.44         27.49         6.98 o                         
   2   4  16        420.75        375.87        32.59 o                         
   3   4  16         83.28         66.10        10.45 o                         
   4   4  16          2.42         10.96        10.29 o                         
   1   5  16         13.70         10.60         5.15 o                         
   2   5  16        527.28        481.73        81.95 o                         
   1   0  17          6.52         29.21         8.40 o                         
   2   0  17       2467.63       2608.66       124.13 o                         
   3   0  17        384.49        468.25        25.99 o                         
   4   0  17       1430.44       1534.11        60.18 o                         
   5   0  17          9.78         13.47         5.33 o                         
   0   1  17       1755.89       1788.41       130.96 o                         
   1   1  17        236.47        272.05        13.85 o                         
   2   1  17       2722.49       2942.47       139.15 o                         
   3   1  17          2.29          5.14         4.32 o                         
   4   1  17        454.23        412.10        18.66 o                         
   1   2  17         22.11         23.60         5.43 o                         
   2   2  17       1856.12       1791.54        60.93 o                         
   3   2  17        382.32        378.43        20.45 o                         
   4   2  17        953.04        962.45        39.45 o                         
   0   3  17       2205.16       1899.12       102.72 o                         
   1   3  17        125.01        108.24        10.32 o                         
   2   3  17       1185.66       1060.98        52.09 o                         
   3   3  17          3.73          4.89         5.88 o                         
   1   4  17          6.26         -0.89         5.01 o                         
   2   4  17        803.44        638.24        43.44 o                         
   0   0  18       3023.39       3349.65       238.61 o                         
   1   0  18       1155.69       1289.23        73.69 o                         
   2   0  18        234.40        284.26        23.52 o                         
   3   0  18         27.40         25.21         6.70 o                         
   4   0  18          1.41         12.59         5.68 o                         
   1   1  18       1552.80       1606.48        54.32 o                         
   2   1  18        500.02        492.62        19.40 o                         
   3   1  18        683.05        795.72        33.08 o                         
   0   2  18       1839.66       1817.33        70.85 o                         
   1   2  18        982.52        930.75        35.35 o                         
   2   2  18        271.25        267.82        16.76 o                         
   3   2  18         11.84         16.17         6.75 o                         
   1   3  18        507.18        450.40        20.39 o                         
   2   3  18        395.31        367.86        44.93 o                         
   1   0  19         27.67         31.69         7.40 o                         
   2   0  19        445.13        492.24        40.53 o                         
   0   1  19        739.33        730.65        31.36 o                         
   1   1  19       1458.58       1637.74        35.35 o                         
   2   1  19        119.64        113.04         8.63 o                         
   1   2  19         43.48         46.58         6.89 o                         
                                                                                
