# Supplementary material for: Structural characterization and Hirshfeld surface analysis of 2-iodo-4-(penta­fluoro-λ6-sulfan­yl)benzo­nitrile
Source: Acta Crystallogr E Crystallogr Commun. 2020 Jan 17;76(Pt 2):231–4. doi: 10.1107/S2056989020000365 (PMC7001822; doi:10.1107/S2056989020000365)
Supplement: Supplementary file 3 [file e-76-00231-Isup3.cml]

<?xml version="1.0" ?>
<cml>
<molecule id="m1">
  <atomArray>
    <atom id="a1" elementType="C"
          x2="-1.166877064385588" y2="0.8789655192015474" />
    <atom id="a2" elementType="C"
          x2="-1.166877064385591" y2="-0.6610344807984526" />
    <atom id="a3" elementType="C"
          x2="-2.500556186213628" y2="-1.4310344807984503" />
    <atom id="a4" elementType="C"
          x2="-3.8342353080416625" y2="-0.6610344807984484" />
    <atom id="a5" elementType="C"
          x2="-3.834235308041661" y2="0.8789655192015514" />
    <atom id="a6" elementType="C"
          x2="-2.5005561862136254" y2="1.6489655192015515" />
    <atom id="a7" elementType="C"
          x2="-2.5005561862136236" y2="3.1889655192015516" />
    <atom id="a8" elementType="N"
          x2="-2.5005561862136214" y2="4.728965519201552" />
    <atom id="a9" elementType="I"
          x2="-5.167914429869696" y2="1.648965519201552" />
    <atom id="a10" elementType="S"
          x2="-2.50055618621363" y2="-2.9710344807984503" />
    <atom id="a11" elementType="F"
          x2="-2.500556186213631" y2="-4.51103448079845" />
    <atom id="a12" elementType="F"
          x2="-3.8342353080416665" y2="-3.741034480798448" />
    <atom id="a13" elementType="F"
          x2="-3.8342353080416642" y2="-2.2010344807984485" />
    <atom id="a14" elementType="F"
          x2="-1.166877064385595" y2="-3.7410344807984526" />
    <atom id="a15" elementType="F"
          x2="-1.1668770643855928" y2="-2.201034480798452" />
  </atomArray>
  <bondArray>
    <bond atomRefs2="a1 a2" order="1" />
    <bond atomRefs2="a1 a6" order="2" />
    <bond atomRefs2="a2 a3" order="2" />
    <bond atomRefs2="a3 a4" order="1" />
    <bond atomRefs2="a4 a5" order="2" />
    <bond atomRefs2="a5 a6" order="1" />
    <bond atomRefs2="a6 a7" order="1" />
    <bond atomRefs2="a7 a8" order="3" />
    <bond atomRefs2="a5 a9" order="1" />
    <bond atomRefs2="a3 a10" order="1" />
    <bond atomRefs2="a10 a11" order="1" />
    <bond atomRefs2="a10 a12" order="1" />
    <bond atomRefs2="a10 a13" order="1" />
    <bond atomRefs2="a10 a14" order="1" />
    <bond atomRefs2="a10 a15" order="1" />
  </bondArray>
</molecule>
</cml>
